# Supplementary material for: 3,9′-Bi(9H-fluorene)
Source: Acta Crystallogr Sect E Struct Rep Online. 2012 Jun 13;68(Pt 7):o2081. doi: 10.1107/S1600536812024841 (PMC3393897; doi:10.1107/S1600536812024841)
Supplement: Supplementary file 1 [file e-68-o2081-sup1.cif]

##############################################################################
#                                                                            #
# This CIF contains the data in a paper accepted for publication in          #
# Acta Crystallographica Section E. It conforms to the requirements of       #
# Notes for Authors for Acta Crystallographica Section E, and has been       #
# peer reviewed under the auspices of the IUCr Commission on Journals.       #
#                                                                            #
# Full details of the Crystallographic Information File format               #
# are given in the paper "The Crystallographic Information File (CIF):       #
# a New Standard Archive File for Crystallography" by S. R. Hall, F. H.      #
# Allen and I. D. Brown [Acta Cryst. (1991), A47, 655-685].                  #
#                                                                            #
# The current version of the core CIF dictionary is obtainable from          #
# ftp://ftp.iucr.org/pub/cif_core.dic.                                       #
#                                                                            #
# Software is freely available for graphical display of the structure(s)     #
# in this CIF. For information consult the CIF software page                 #
# http://www.iucr.org/resources/cif/software.                                #
#                                                                            #
# This file may be used for bona fide research purposes within the           #
# scientific community so long as proper attribution is given to the journal # 
# article from which it was obtained.                                        #
#                                                                            #
##############################################################################
data_I
_audit_creation_method     SHELXL-97
_chemical_name_systematic
;
3,9'-Bi(9<i>H</i>-fluorene)
;
_chemical_name_common     ?
_chemical_formula_moiety     'C26 H18'
_chemical_formula_sum     'C26 H18'
_chemical_formula_iupac     'C26 H18'
_chemical_formula_weight     330.40
_chemical_melting_point     ?
_symmetry_cell_setting     orthorhombic
_symmetry_space_group_name_H-M     'P 21 21 21'
_symmetry_space_group_name_Hall     'P2ac2ab'
loop_
    _symmetry_equiv_pos_as_xyz
    'x, y, z'
    '-x+1/2, -y, z+1/2'
    '-x, y+1/2, -z+1/2'
    'x+1/2, -y+1/2, -z'
_cell_length_a     6.226000(10)
_cell_length_b     8.3968(2)
_cell_length_c     33.5357(7)
_cell_angle_alpha     90.00
_cell_angle_beta     90.00
_cell_angle_gamma     90.00
_cell_volume     1753.20(6)
_cell_formula_units_Z     4
_cell_measurement_reflns_used     5140
_cell_measurement_theta_min     2.43
_cell_measurement_theta_max     24.06
_cell_measurement_temperature     293(2)
_exptl_crystal_description     'prism'
_exptl_crystal_colour     'colourless'
_exptl_crystal_size_max     0.45
_exptl_crystal_size_mid     0.22
_exptl_crystal_size_min     0.16
_exptl_crystal_density_diffrn     1.252
_exptl_crystal_density_meas     ?
_exptl_crystal_density_method     'not measured'
_exptl_crystal_F_000     696
_exptl_absorpt_coefficient_mu     0.071
_exptl_absorpt_correction_type     multi-scan
_exptl_absorpt_process_details     '(APEX2; Bruker,2005)'
_exptl_absorpt_correction_T_min     0.9688
_exptl_absorpt_correction_T_max     0.9888
_exptl_special_details     ?
_diffrn_ambient_temperature     293(2)
_diffrn_radiation_type     MoK\a
_diffrn_radiation_wavelength     0.71073
_diffrn_radiation_source     'fine-focus sealed tube'
_diffrn_radiation_monochromator     graphite
_diffrn_measurement_device_type     'Bruker APEXII CCD area-detector'
_diffrn_measurement_method     '\f and \w scans'
_diffrn_detector_area_resol_mean     ?
_diffrn_reflns_number     15454
_diffrn_reflns_av_R_equivalents     0.0324
_diffrn_reflns_av_sigmaI/netI     0.0220
_diffrn_reflns_theta_min     2.43
_diffrn_reflns_theta_max     27.49
_diffrn_reflns_theta_full     27.49
_diffrn_measured_fraction_theta_max     0.998
_diffrn_measured_fraction_theta_full     0.998
_diffrn_reflns_limit_h_min     -8
_diffrn_reflns_limit_h_max     8
_diffrn_reflns_limit_k_min     -10
_diffrn_reflns_limit_k_max     9
_diffrn_reflns_limit_l_min     -43
_diffrn_reflns_limit_l_max     43
_refine_special_details
;
Refinement of <i>F</i>^2^ against ALL reflections. The weighted <i>R</i>-factor
<i>wR</i> and goodness of fit <i>S</i> are based on <i>F</i>^2^, conventional
<i>R</i>-factors <i>R</i> are based on <i>F</i>, with <i>F</i> set to zero for
negative <i>F</i>^2^. The threshold expression of <i>F</i>^2^ >
\s(<i>F</i>^2^) is used only for calculating <i>R</i>-factors(gt) <i>etc</i>.
and is not relevant to the choice of reflections for refinement.
<i>R</i>-factors based on <i>F</i>^2^ are statistically about twice as large
as those based on <i>F</i>, and <i>R</i>- factors based on ALL data will be
even larger.
;
_reflns_number_total     2352
_reflns_number_gt     2014
_reflns_threshold_expression     I>2\s(I)
_refine_ls_structure_factor_coef     Fsqd
_refine_ls_matrix_type     full
_refine_ls_R_factor_all     0.0439
_refine_ls_R_factor_gt     0.0349
_refine_ls_wR_factor_gt     0.0852
_refine_ls_wR_factor_ref     0.0910
_refine_ls_goodness_of_fit_ref     1.041
_refine_ls_restrained_S_all     1.041
_refine_ls_number_reflns     2352
_refine_ls_number_parameters     235
_refine_ls_number_restraints     0
_refine_ls_hydrogen_treatment     constr
_refine_ls_weighting_scheme     calc
_refine_ls_weighting_details
         'calc w=1/[\s^2^(Fo^2^)+(0.0481P)^2^+0.1328P] where P=(Fo^2^+2Fc^2^)/3'
_atom_sites_solution_hydrogens     geom
_atom_sites_solution_primary     direct
_atom_sites_solution_secondary     difmap
_refine_ls_shift/su_max     0.001
_refine_ls_shift/su_mean     0.000
_refine_diff_density_max     0.109
_refine_diff_density_min     -0.137
_refine_ls_extinction_method     none
_refine_ls_extinction_coef     ?
loop_
    _atom_type_symbol
    _atom_type_description
    _atom_type_scat_dispersion_real
    _atom_type_scat_dispersion_imag
    _atom_type_scat_source
    'C' 'C' 0.0033 0.0016
                         'International Tables Vol C Tables 4.2.6.8 and 6.1.1.4'
    'H' 'H' 0.0000 0.0000
                         'International Tables Vol C Tables 4.2.6.8 and 6.1.1.4'
_computing_data_collection     'APEX2 (Bruker, 2005)'
_computing_cell_refinement     'APEX2 (Bruker, 2005)'
_computing_data_reduction     'APEX2 (Bruker, 2005)'
_computing_structure_solution     'SIR97 (Altomare <i>et al.</i>, 1999)'
_computing_structure_refinement     'SHELXL97 (Sheldrick, 2008)'
_computing_molecular_graphics     'SHELXTL (Sheldrick, 2008)'
_computing_publication_material
               'WinGX (Farrugia, 1999) and Mercury (Macrae <i>et al.</i>, 2006)'
loop_
    _atom_site_type_symbol
    _atom_site_label
    _atom_site_fract_x
    _atom_site_fract_y
    _atom_site_fract_z
    _atom_site_U_iso_or_equiv
    _atom_site_adp_type
    _atom_site_calc_flag
    _atom_site_refinement_flags
    _atom_site_occupancy
    _atom_site_symmetry_multiplicity
    _atom_site_disorder_assembly
    _atom_site_disorder_group
    C C1 0.6920(3) 0.3409(2) 0.20770(5) 0.0533(5) Uani d . 1 1 . .
    H H1 0.6063 0.2764 0.1917 0.064 Uiso calc R 1 1 . .
    C C2 0.8720(4) 0.4144(2) 0.19215(5) 0.0578(5) Uani d . 1 1 . .
    H H2 0.9063 0.4002 0.1654 0.069 Uiso calc R 1 1 . .
    C C3 1.0021(3) 0.5087(3) 0.21587(5) 0.0581(5) Uani d . 1 1 . .
    H H3 1.1234 0.5565 0.2050 0.070 Uiso calc R 1 1 . .
    C C4 0.9531(3) 0.5326(2) 0.25577(5) 0.0503(4) Uani d . 1 1 . .
    H H4 1.0414 0.5950 0.2718 0.060 Uiso calc R 1 1 . .
    C C5 0.7212(3) 0.5705(2) 0.34358(4) 0.0424(4) Uani d . 1 1 . .
    H H5 0.8501 0.6264 0.3441 0.051 Uiso calc R 1 1 . .
    C C6 0.5806(3) 0.5777(2) 0.37597(5) 0.0451(4) Uani d . 1 1 . .
    C C7 0.3899(3) 0.4923(3) 0.37462(5) 0.0572(5) Uani d . 1 1 . .
    H H7 0.2957 0.4980 0.3961 0.069 Uiso calc R 1 1 . .
    C C8 0.3361(3) 0.3984(3) 0.34195(5) 0.0599(5) Uani d . 1 1 . .
    H H8 0.2081 0.3413 0.3416 0.072 Uiso calc R 1 1 . .
    C C9 0.4518(3) 0.3053(2) 0.27093(5) 0.0527(5) Uani d . 1 1 . .
    H H9A 0.4584 0.1908 0.2746 0.063 Uiso calc R 1 1 . .
    H H9B 0.3175 0.3326 0.2579 0.063 Uiso calc R 1 1 . .
    C C10 0.6411(3) 0.36460(19) 0.24736(5) 0.0445(4) Uani d . 1 1 . .
    C C11 0.7703(3) 0.46193(19) 0.27133(4) 0.0409(4) Uani d . 1 1 . .
    C C12 0.6660(3) 0.47883(19) 0.31054(4) 0.0394(4) Uani d . 1 1 . .
    C C13 0.4749(3) 0.3913(2) 0.31014(5) 0.0457(4) Uani d . 1 1 . .
    C C1' 0.6708(4) 0.9656(3) 0.38487(6) 0.0685(6) Uani d . 1 1 . .
    H H1' 0.5425 0.9613 0.3707 0.082 Uiso calc R 1 1 . .
    C C2' 0.7935(6) 1.1033(3) 0.38502(7) 0.0870(9) Uani d . 1 1 . .
    H H2' 0.7461 1.1922 0.3710 0.104 Uiso calc R 1 1 . .
    C C3' 0.9840(6) 1.1101(3) 0.40558(7) 0.0895(9) Uani d . 1 1 . .
    H H3' 1.0644 1.2035 0.4051 0.107 Uiso calc R 1 1 . .
    C C4' 1.0581(4) 0.9809(3) 0.42685(6) 0.0748(7) Uani d . 1 1 . .
    H H4' 1.1876 0.9861 0.4406 0.090 Uiso calc R 1 1 . .
    C C5' 1.1220(4) 0.6453(3) 0.47611(6) 0.0678(6) Uani d . 1 1 . .
    H H5' 1.2371 0.7117 0.4821 0.081 Uiso calc R 1 1 . .
    C C6' 1.1042(5) 0.4983(3) 0.49389(6) 0.0810(7) Uani d . 1 1 . .
    H H6' 1.2075 0.4656 0.5122 0.097 Uiso calc R 1 1 . .
    C C7' 0.9355(5) 0.3993(3) 0.48493(6) 0.0841(8) Uani d . 1 1 . .
    H H7' 0.9269 0.2998 0.4970 0.101 Uiso calc R 1 1 . .
    C C8' 0.7779(4) 0.4454(3) 0.45821(5) 0.0665(6) Uani d . 1 1 . .
    H H8' 0.6643 0.3776 0.4522 0.080 Uiso calc R 1 1 . .
    C C9' 0.6353(3) 0.6749(2) 0.41279(5) 0.0484(4) Uani d . 1 1 . .
    H H9' 0.5018 0.6934 0.4276 0.058 Uiso calc R 1 1 . .
    C C10' 0.7422(3) 0.8349(2) 0.40610(5) 0.0514(5) Uani d . 1 1 . .
    C C11' 0.9357(3) 0.8430(2) 0.42730(5) 0.0539(5) Uani d . 1 1 . .
    C C12' 0.9652(3) 0.6932(2) 0.44908(5) 0.0512(5) Uani d . 1 1 . .
    C C13' 0.7921(3) 0.5934(2) 0.44068(4) 0.0486(4) Uani d . 1 1 . .
loop_
    _atom_site_aniso_label
    _atom_site_aniso_U_11
    _atom_site_aniso_U_22
    _atom_site_aniso_U_33
    _atom_site_aniso_U_12
    _atom_site_aniso_U_13
    _atom_site_aniso_U_23
    C1 0.0685(12) 0.0461(10) 0.0453(9) 0.0044(10) -0.0133(9) -0.0061(8)
    C2 0.0726(12) 0.0581(11) 0.0425(9) 0.0099(11) 0.0001(9) -0.0040(8)
    C3 0.0576(11) 0.0652(12) 0.0515(10) 0.0027(11) 0.0064(8) -0.0017(9)
    C4 0.0454(9) 0.0568(10) 0.0487(9) -0.0012(9) -0.0007(7) -0.0064(8)
    C5 0.0395(8) 0.0459(9) 0.0418(8) -0.0055(8) -0.0037(7) -0.0027(7)
    C6 0.0460(9) 0.0486(10) 0.0406(8) -0.0027(8) -0.0032(7) 0.0011(7)
    C7 0.0518(10) 0.0723(13) 0.0474(9) -0.0129(11) 0.0049(8) -0.0008(9)
    C8 0.0533(11) 0.0703(13) 0.0560(10) -0.0224(11) -0.0015(9) 0.0000(9)
    C9 0.0563(10) 0.0489(10) 0.0527(9) -0.0080(9) -0.0127(9) -0.0048(8)
    C10 0.0519(9) 0.0358(8) 0.0457(8) 0.0059(8) -0.0106(7) 0.0003(7)
    C11 0.0444(8) 0.0365(8) 0.0417(8) 0.0053(8) -0.0071(7) -0.0017(7)
    C12 0.0402(8) 0.0372(8) 0.0409(8) 0.0011(7) -0.0052(6) 0.0010(7)
    C13 0.0477(9) 0.0439(9) 0.0456(8) -0.0082(9) -0.0078(7) 0.0014(7)
    C1' 0.0966(17) 0.0588(12) 0.0499(10) 0.0056(14) 0.0028(11) -0.0061(9)
    C2' 0.148(3) 0.0539(13) 0.0587(13) -0.0025(18) 0.0172(16) -0.0040(11)
    C3' 0.141(3) 0.0634(15) 0.0643(13) -0.0384(18) 0.0314(17) -0.0150(12)
    C4' 0.0866(15) 0.0826(16) 0.0553(11) -0.0337(15) 0.0164(11) -0.0219(12)
    C5' 0.0586(11) 0.0961(17) 0.0488(10) 0.0035(13) -0.0035(9) -0.0247(12)
    C6' 0.0970(17) 0.0944(18) 0.0515(11) 0.0283(17) -0.0225(12) -0.0155(13)
    C7' 0.130(2) 0.0692(14) 0.0530(11) 0.0115(17) -0.0230(14) -0.0030(11)
    C8' 0.0916(16) 0.0617(12) 0.0463(9) -0.0063(13) -0.0088(11) -0.0038(9)
    C9' 0.0479(9) 0.0566(11) 0.0406(8) -0.0019(9) 0.0039(7) -0.0064(8)
    C10' 0.0649(12) 0.0515(10) 0.0379(8) -0.0024(10) 0.0085(8) -0.0105(8)
    C11' 0.0619(11) 0.0610(11) 0.0389(8) -0.0110(10) 0.0108(8) -0.0151(8)
    C12' 0.0499(10) 0.0679(12) 0.0359(7) -0.0042(10) 0.0060(7) -0.0145(8)
    C13' 0.0566(10) 0.0562(10) 0.0330(7) -0.0004(9) 0.0022(7) -0.0087(7)
_geom_special_details
;
All e.s.d.'s (except the e.s.d. in the dihedral angle between two l.s. planes)
are estimated using the full covariance matrix. The cell e.s.d.'s are taken
into account individually in the estimation of e.s.d.'s in distances, angles
and torsion angles; correlations between e.s.d.'s in cell parameters are only
used when they are defined by crystal symmetry. An approximate (isotropic)
treatment of cell e.s.d.'s is used for estimating e.s.d.'s involving l.s.
planes.
;
loop_
    _geom_bond_atom_site_label_1
    _geom_bond_atom_site_label_2
    _geom_bond_site_symmetry_2
    _geom_bond_distance
    _geom_bond_publ_flag
    C1 C2 . 1.382(3) ?
    C1 C10 . 1.382(2) ?
    C1 H1 . 0.9300 ?
    C2 C3 . 1.384(3) ?
    C2 H2 . 0.9300 ?
    C3 C4 . 1.387(2) ?
    C3 H3 . 0.9300 ?
    C4 C11 . 1.386(2) ?
    C4 H4 . 0.9300 ?
    C5 C12 . 1.392(2) ?
    C5 C6 . 1.396(2) ?
    C5 H5 . 0.9300 ?
    C6 C7 . 1.388(3) ?
    C6 C9' . 1.519(2) ?
    C7 C8 . 1.391(3) ?
    C7 H7 . 0.9300 ?
    C8 C13 . 1.374(3) ?
    C8 H8 . 0.9300 ?
    C9 C10 . 1.504(2) ?
    C9 C13 . 1.507(2) ?
    C9 H9A . 0.9700 ?
    C9 H9B . 0.9700 ?
    C10 C11 . 1.400(2) ?
    C11 C12 . 1.473(2) ?
    C12 C13 . 1.399(2) ?
    C1' C10' . 1.382(3) ?
    C1' C2' . 1.385(4) ?
    C1' H1' . 0.9300 ?
    C2' C3' . 1.374(4) ?
    C2' H2' . 0.9300 ?
    C3' C4' . 1.378(4) ?
    C3' H3' . 0.9300 ?
    C4' C11' . 1.387(3) ?
    C4' H4' . 0.9300 ?
    C5' C6' . 1.375(4) ?
    C5' C12' . 1.392(3) ?
    C5' H5' . 0.9300 ?
    C6' C7' . 1.373(4) ?
    C6' H6' . 0.9300 ?
    C7' C8' . 1.384(3) ?
    C7' H7' . 0.9300 ?
    C8' C13' . 1.378(3) ?
    C8' H8' . 0.9300 ?
    C9' C13' . 1.515(2) ?
    C9' C10' . 1.516(3) ?
    C9' H9' . 0.9800 ?
    C10' C11' . 1.401(3) ?
    C11' C12' . 1.466(3) ?
    C12' C13' . 1.394(3) ?
loop_
    _geom_angle_atom_site_label_1
    _geom_angle_atom_site_label_2
    _geom_angle_atom_site_label_3
    _geom_angle_site_symmetry_1
    _geom_angle_site_symmetry_3
    _geom_angle
    _geom_angle_publ_flag
    C2 C1 C10 . . 119.00(17) ?
    C2 C1 H1 . . 120.5 ?
    C10 C1 H1 . . 120.5 ?
    C1 C2 C3 . . 120.87(17) ?
    C1 C2 H2 . . 119.6 ?
    C3 C2 H2 . . 119.6 ?
    C2 C3 C4 . . 120.59(18) ?
    C2 C3 H3 . . 119.7 ?
    C4 C3 H3 . . 119.7 ?
    C11 C4 C3 . . 118.81(18) ?
    C11 C4 H4 . . 120.6 ?
    C3 C4 H4 . . 120.6 ?
    C12 C5 C6 . . 119.22(15) ?
    C12 C5 H5 . . 120.4 ?
    C6 C5 H5 . . 120.4 ?
    C7 C6 C5 . . 119.27(15) ?
    C7 C6 C9' . . 119.73(16) ?
    C5 C6 C9' . . 120.99(15) ?
    C6 C7 C8 . . 121.63(17) ?
    C6 C7 H7 . . 119.2 ?
    C8 C7 H7 . . 119.2 ?
    C13 C8 C7 . . 119.00(17) ?
    C13 C8 H8 . . 120.5 ?
    C7 C8 H8 . . 120.5 ?
    C10 C9 C13 . . 103.00(14) ?
    C10 C9 H9A . . 111.2 ?
    C13 C9 H9A . . 111.2 ?
    C10 C9 H9B . . 111.2 ?
    C13 C9 H9B . . 111.2 ?
    H9A C9 H9B . . 109.1 ?
    C1 C10 C11 . . 120.33(17) ?
    C1 C10 C9 . . 129.63(17) ?
    C11 C10 C9 . . 109.98(14) ?
    C4 C11 C10 . . 120.37(15) ?
    C4 C11 C12 . . 131.06(15) ?
    C10 C11 C12 . . 108.38(15) ?
    C5 C12 C13 . . 120.54(15) ?
    C5 C12 C11 . . 130.90(15) ?
    C13 C12 C11 . . 108.41(14) ?
    C8 C13 C12 . . 120.32(16) ?
    C8 C13 C9 . . 129.64(16) ?
    C12 C13 C9 . . 109.97(15) ?
    C10' C1' C2' . . 118.9(2) ?
    C10' C1' H1' . . 120.5 ?
    C2' C1' H1' . . 120.5 ?
    C3' C2' C1' . . 120.9(3) ?
    C3' C2' H2' . . 119.6 ?
    C1' C2' H2' . . 119.6 ?
    C2' C3' C4' . . 121.1(2) ?
    C2' C3' H3' . . 119.5 ?
    C4' C3' H3' . . 119.5 ?
    C3' C4' C11' . . 118.6(2) ?
    C3' C4' H4' . . 120.7 ?
    C11' C4' H4' . . 120.7 ?
    C6' C5' C12' . . 119.1(2) ?
    C6' C5' H5' . . 120.5 ?
    C12' C5' H5' . . 120.5 ?
    C7' C6' C5' . . 120.7(2) ?
    C7' C6' H6' . . 119.7 ?
    C5' C6' H6' . . 119.7 ?
    C6' C7' C8' . . 121.0(2) ?
    C6' C7' H7' . . 119.5 ?
    C8' C7' H7' . . 119.5 ?
    C13' C8' C7' . . 118.9(2) ?
    C13' C8' H8' . . 120.6 ?
    C7' C8' H8' . . 120.6 ?
    C13' C9' C10' . . 102.05(15) ?
    C13' C9' C6 . . 113.82(15) ?
    C10' C9' C6 . . 117.03(14) ?
    C13' C9' H9' . . 107.8 ?
    C10' C9' H9' . . 107.8 ?
    C6 C9' H9' . . 107.8 ?
    C1' C10' C11' . . 120.0(2) ?
    C1' C10' C9' . . 129.7(2) ?
    C11' C10' C9' . . 110.21(17) ?
    C4' C11' C10' . . 120.5(2) ?
    C4' C11' C12' . . 130.8(2) ?
    C10' C11' C12' . . 108.59(17) ?
    C5' C12' C13' . . 120.0(2) ?
    C5' C12' C11' . . 131.35(19) ?
    C13' C12' C11' . . 108.56(16) ?
    C8' C13' C12' . . 120.38(19) ?
    C8' C13' C9' . . 128.99(19) ?
    C12' C13' C9' . . 110.59(16) ?
loop_
    _geom_torsion_atom_site_label_1
    _geom_torsion_atom_site_label_2
    _geom_torsion_atom_site_label_3
    _geom_torsion_atom_site_label_4
    _geom_torsion_site_symmetry_1
    _geom_torsion_site_symmetry_2
    _geom_torsion_site_symmetry_3
    _geom_torsion_site_symmetry_4
    _geom_torsion
    _geom_torsion_publ_flag
    C10 C1 C2 C3 . . . . 0.9(3) ?
    C1 C2 C3 C4 . . . . -0.6(3) ?
    C2 C3 C4 C11 . . . . -0.7(3) ?
    C12 C5 C6 C7 . . . . 0.5(3) ?
    C12 C5 C6 C9' . . . . 179.39(16) ?
    C5 C6 C7 C8 . . . . 0.7(3) ?
    C9' C6 C7 C8 . . . . -178.28(19) ?
    C6 C7 C8 C13 . . . . -0.5(3) ?
    C2 C1 C10 C11 . . . . 0.1(3) ?
    C2 C1 C10 C9 . . . . 177.08(18) ?
    C13 C9 C10 C1 . . . . -172.24(18) ?
    C13 C9 C10 C11 . . . . 4.98(19) ?
    C3 C4 C11 C10 . . . . 1.7(3) ?
    C3 C4 C11 C12 . . . . -172.68(18) ?
    C1 C10 C11 C4 . . . . -1.4(2) ?
    C9 C10 C11 C4 . . . . -178.95(15) ?
    C1 C10 C11 C12 . . . . 174.13(15) ?
    C9 C10 C11 C12 . . . . -3.39(18) ?
    C6 C5 C12 C13 . . . . -1.7(2) ?
    C6 C5 C12 C11 . . . . 173.23(16) ?
    C4 C11 C12 C5 . . . . -0.3(3) ?
    C10 C11 C12 C5 . . . . -175.22(17) ?
    C4 C11 C12 C13 . . . . 175.13(17) ?
    C10 C11 C12 C13 . . . . 0.20(18) ?
    C7 C8 C13 C12 . . . . -0.8(3) ?
    C7 C8 C13 C9 . . . . -177.28(19) ?
    C5 C12 C13 C8 . . . . 1.9(2) ?
    C11 C12 C13 C8 . . . . -174.10(17) ?
    C5 C12 C13 C9 . . . . 179.04(16) ?
    C11 C12 C13 C9 . . . . 3.06(18) ?
    C10 C9 C13 C8 . . . . 171.96(19) ?
    C10 C9 C13 C12 . . . . -4.86(19) ?
    C10' C1' C2' C3' . . . . 0.6(3) ?
    C1' C2' C3' C4' . . . . -0.4(4) ?
    C2' C3' C4' C11' . . . . -0.3(3) ?
    C12' C5' C6' C7' . . . . 0.6(3) ?
    C5' C6' C7' C8' . . . . -0.8(4) ?
    C6' C7' C8' C13' . . . . -0.2(3) ?
    C7 C6 C9' C13' . . . . 100.0(2) ?
    C5 C6 C9' C13' . . . . -78.9(2) ?
    C7 C6 C9' C10' . . . . -141.21(18) ?
    C5 C6 C9' C10' . . . . 39.9(2) ?
    C2' C1' C10' C11' . . . . 0.0(3) ?
    C2' C1' C10' C9' . . . . 176.29(18) ?
    C13' C9' C10' C1' . . . . -176.25(18) ?
    C6 C9' C10' C1' . . . . 58.8(3) ?
    C13' C9' C10' C11' . . . . 0.32(17) ?
    C6 C9' C10' C11' . . . . -124.61(17) ?
    C3' C4' C11' C10' . . . . 0.8(3) ?
    C3' C4' C11' C12' . . . . -175.29(19) ?
    C1' C10' C11' C4' . . . . -0.7(3) ?
    C9' C10' C11' C4' . . . . -177.67(16) ?
    C1' C10' C11' C12' . . . . 176.20(17) ?
    C9' C10' C11' C12' . . . . -0.76(18) ?
    C6' C5' C12' C13' . . . . 0.6(3) ?
    C6' C5' C12' C11' . . . . 176.7(2) ?
    C4' C11' C12' C5' . . . . 1.0(3) ?
    C10' C11' C12' C5' . . . . -175.45(17) ?
    C4' C11' C12' C13' . . . . 177.41(18) ?
    C10' C11' C12' C13' . . . . 0.92(18) ?
    C7' C8' C13' C12' . . . . 1.5(3) ?
    C7' C8' C13' C9' . . . . -175.90(19) ?
    C5' C12' C13' C8' . . . . -1.7(3) ?
    C11' C12' C13' C8' . . . . -178.54(17) ?
    C5' C12' C13' C9' . . . . 176.14(15) ?
    C11' C12' C13' C9' . . . . -0.72(18) ?
    C10' C9' C13' C8' . . . . 177.84(18) ?
    C6 C9' C13' C8' . . . . -55.1(2) ?
    C10' C9' C13' C12' . . . . 0.26(17) ?
    C6 C9' C13' C12' . . . . 127.29(16) ?
data_global
_journal_date_recd_electronic     2012-05-14
_journal_date_accepted     2012-05-31
_journal_name_full     'Acta Crystallographica, Section E'
_journal_year     2012
_journal_volume     68
_journal_issue      7
_journal_page_first     o2081
_journal_page_last     o2081
_journal_paper_category     QO
_journal_paper_doi     10.1107/S1600536812024841
_journal_coeditor_code     ZJ2080
_publ_contact_author_name     'Jie Liu'
_publ_contact_author_address
;
State Key Laboratory of Crystal Materials
Shandong University
Shanda Nanlu 27 Jinan 250100
People's Republic of China
;
_publ_contact_author_email     'liujieicm@sdu.edu.cn'
_publ_contact_author_fax     '+86-531-88364518'
_publ_contact_author_phone     '+86-531-88364068'
_publ_section_title
;
3,9'-Bi(9<i>H</i>-fluorene)
;
loop_
    _publ_author_name
    _publ_author_footnote
    _publ_author_address
    'Liu, Jie' .
;
State Key Laboratory of Crystal Materials
Shandong University
Shanda Nanlu 27 Jinan 250100
People's Republic of China
;
    'Yu, Wentao' .
;
State Key Laboratory of Crystal Materials
Shandong University
Shanda Nanlu 27 Jinan 250100
People's Republic of China
;
