# Supplementary material for: 3,9′-Bi(9H-fluorene)
Source: Acta Crystallogr Sect E Struct Rep Online. 2012 Jun 13;68(Pt 7):o2081. doi: 10.1107/S1600536812024841 (PMC3393897; doi:10.1107/S1600536812024841)
Supplement: Supplementary file 2 [file e-68-o2081-Isup2.hkl]

#
# h,k,l, Fc-squared, Fo-squared, sigma(Fo-squared) and status flag
#
data_I
_shelx_title ' liujie50602 in P2(1)2(1)2(1)'
_shelx_refln_list_code          4
_shelx_F_calc_maximum      138.27
_exptl_crystal_F_000       696.00
_reflns_d_resolution_high  0.7698
 
loop_
 _symmetry_equiv_pos_as_xyz
 'x, y, z'
 '-x+1/2, -y, z+1/2'
 '-x, y+1/2, -z+1/2'
 'x+1/2, -y+1/2, -z'
 
_cell_length_a     6.2260
_cell_length_b     8.3968
_cell_length_c    33.5357
_cell_angle_alpha  90.000
_cell_angle_beta   90.000
_cell_angle_gamma  90.000
 
_shelx_F_squared_multiplier     1.000
 
loop_
 _refln_index_h
 _refln_index_k
 _refln_index_l
 _refln_F_squared_calc
 _refln_F_squared_meas
 _refln_F_squared_sigma
 _refln_observed_status
   2   0   0       11.06       11.48      1.28 o
   4   0   0       14.84       16.85      1.32 o
   6   0   0        0.12        2.06      2.29 o
   1   1   0     2718.14     2553.62     35.86 o
   2   1   0     1257.20     1188.31     13.45 o
   3   1   0      123.35      134.55      2.02 o
   4   1   0       11.56       12.09      1.25 o
   5   1   0       56.44       58.80      1.75 o
   6   1   0       10.33        9.34      1.37 o
   7   1   0        2.58        2.46      1.79 o
   8   1   0        0.60        1.37      2.06 o
   0   2   0    19118.70    17553.34    506.52 o
   1   2   0     2060.83     1952.04     27.77 o
   2   2   0      183.88      202.31      2.90 o
   3   2   0       68.21       62.27      1.36 o
   4   2   0        2.98        2.79      0.44 o
   5   2   0      214.08      215.78      4.63 o
   6   2   0        0.39        1.60      1.47 o
   7   2   0       30.14       30.88      3.34 o
   1   3   0      186.42      184.80      3.26 o
   2   3   0     1506.80     1498.76     19.37 o
   3   3   0      114.39      106.42      1.99 o
   4   3   0        6.94        7.58      0.86 o
   5   3   0      334.49      354.27      6.42 o
   6   3   0        8.12        8.98      2.27 o
   7   3   0        4.49        3.20      1.64 o
   0   4   0      917.86      899.71     15.88 o
   1   4   0       49.87       50.18      1.43 o
   2   4   0       99.63       88.51      1.87 o
   3   4   0        0.24       -0.56      0.61 o
   4   4   0       21.99       24.81      1.83 o
   5   4   0        3.75        1.87      1.03 o
   6   4   0        1.26       -0.25      0.78 o
   7   4   0       29.50       25.46      4.10 o
   1   5   0      102.09       92.29      2.17 o
   2   5   0      163.47      167.97      4.23 o
   3   5   0        4.69        5.38      1.29 o
   4   5   0       25.13       33.84      4.54 o
   5   5   0        2.42        1.84      1.18 o
   6   5   0       14.65       10.27      2.46 o
   7   5   0       32.59       41.49      4.07 o
   0   6   0      221.62      223.38      5.88 o
   1   6   0        0.24       -0.56      0.56 o
   2   6   0       33.59       31.45      2.21 o
   3   6   0       82.14       79.31      4.03 o
   4   6   0       16.28       18.88      2.31 o
   5   6   0        4.33        2.22      2.09 o
   6   6   0        3.14        0.93      2.39 o
   1   7   0       92.09       83.15      2.72 o
   2   7   0        9.83       13.45      1.83 o
   3   7   0        9.87        9.77      2.70 o
   4   7   0       20.22       19.48      4.51 o
   5   7   0       32.79       34.49      5.23 o
   6   7   0        4.16        6.55      3.34 o
   0   8   0        0.28        0.46      1.36 o
   1   8   0        6.31        6.06      1.74 o
   2   8   0       29.64       30.96      3.23 o
   3   8   0       33.44       29.87      2.68 o
   4   8   0       17.67       15.73      3.00 o
   5   8   0        5.38        3.55      2.79 o
   1   9   0       33.21       35.44      2.90 o
   2   9   0       68.16       64.53      3.76 o
   3   9   0        0.09       -1.36      1.82 o
   4   9   0        0.17        0.30      2.98 o
   0  10   0       11.68       13.29      4.23 o
   1  10   0       60.32       64.58      3.95 o
   2  10   0       49.33       51.05      4.52 o
   3  10   0        6.27        5.22      2.63 o
   2   0   1      285.45      270.71      5.89 o
   3   0   1     1836.06     1922.22     25.61 o
   4   0   1       13.87       17.21      0.99 o
   5   0   1        0.03       -0.48      0.48 o
   6   0   1      113.95      118.84      3.16 o
   7   0   1        7.08        4.50      1.39 o
   0   1   1     3902.31     3570.84     51.26 o
   1   1   1      998.27      953.61     10.44 o
   2   1   1      243.08      220.79      2.07 o
   3   1   1      209.05      216.04      2.02 o
   4   1   1      133.69      147.71      1.85 o
   5   1   1      152.68      147.32      2.64 o
   6   1   1       31.26       30.28      1.55 o
   7   1   1        7.29        5.64      1.30 o
   8   1   1        1.20        0.74      1.85 o
   0   2   1     3381.66     3282.04     54.83 o
   1   2   1     1360.83     1290.48     12.48 o
   2   2   1      443.39      426.66      4.02 o
   3   2   1      416.92      434.69      4.14 o
   4   2   1      153.83      151.80      1.68 o
   5   2   1       20.01       19.87      1.14 o
   6   2   1       43.27       48.05      3.00 o
   7   2   1        9.05        8.86      1.45 o
   0   3   1      177.83      163.84      2.98 o
   1   3   1       51.40       53.89      1.05 o
   2   3   1      690.25      707.46      6.47 o
   3   3   1        9.31       12.67      0.59 o
   4   3   1       60.04       54.88      1.29 o
   5   3   1       30.48       25.63      1.05 o
   6   3   1       19.23       22.78      1.91 o
   7   3   1        4.21        7.23      1.45 o
   0   4   1      118.16       97.97      4.12 o
   1   4   1      278.64      299.37      3.28 o
   2   4   1      223.67      222.61      2.59 o
   3   4   1       75.57       86.64      1.92 o
   4   4   1       66.55       63.73      1.98 o
   5   4   1       68.15       56.33      1.87 o
   6   4   1       40.57       41.20      1.62 o
   7   4   1        5.41        4.97      2.19 o
   0   5   1      178.37      197.37      4.46 o
   1   5   1       19.22       20.60      0.81 o
   2   5   1       20.89       19.80      1.00 o
   3   5   1       21.70       20.49      1.43 o
   4   5   1       68.92       62.69      3.25 o
   5   5   1        2.45        3.39      0.93 o
   6   5   1       12.22        8.19      1.64 o
   7   5   1        2.37        4.58      1.53 o
   0   6   1        0.36        0.28      0.62 o
   1   6   1       39.78       37.12      1.31 o
   2   6   1      119.59      107.55      2.42 o
   3   6   1      318.51      312.14      6.51 o
   4   6   1       51.04       43.85      2.21 o
   5   6   1       17.50       19.55      2.19 o
   6   6   1        6.09        5.07      1.71 o
   0   7   1      254.88      245.38      5.44 o
   1   7   1        9.08        8.71      1.08 o
   2   7   1       84.86       83.32      2.72 o
   3   7   1       57.27       58.36      2.47 o
   4   7   1        5.89        5.13      1.26 o
   5   7   1        4.44        2.87      1.88 o
   6   7   1        1.56        1.41      1.86 o
   0   8   1      124.84      115.59      3.68 o
   1   8   1      111.18      116.88      3.06 o
   2   8   1      157.91      157.59      3.89 o
   3   8   1       27.32       32.24      2.26 o
   4   8   1        0.50       -0.10      1.30 o
   5   8   1        1.73       -1.71      1.87 o
   0   9   1        5.23        4.59      1.97 o
   1   9   1       73.28       72.43      3.13 o
   2   9   1        7.74        7.09      1.31 o
   3   9   1        0.75       -0.11      1.28 o
   4   9   1        0.57       -0.77      1.43 o
   0  10   1       29.31       23.68      4.35 o
   1  10   1        7.82        8.32      1.73 o
   2  10   1       12.28       13.74      2.00 o
   3  10   1        4.67        3.37      1.96 o
   1   0   2     7072.11     6456.27    124.35 o
   2   0   2        2.18        2.85      0.49 o
   3   0   2      722.97      741.01      9.55 o
   4   0   2       50.72       53.58      1.63 o
   5   0   2      110.64      109.66      2.11 o
   6   0   2       73.64       80.27      2.35 o
   7   0   2        0.44        1.45      1.37 o
   0   1   2     1180.21     1143.02     16.71 o
   1   1   2     2183.20     2145.16     23.08 o
   2   1   2      589.26      571.30      4.78 o
   3   1   2      131.28      141.67      2.13 o
   4   1   2      204.37      220.09      2.44 o
   5   1   2       27.21       27.44      0.91 o
   6   1   2       85.20       87.28      1.89 o
   7   1   2        6.60        4.94      1.18 o
   8   1   2        0.48       -1.59      1.59 o
   0   2   2      694.34      668.00     10.30 o
   1   2   2     2262.96     2142.77     19.17 o
   2   2   2      385.98      427.46      4.04 o
   3   2   2      398.79      424.32      4.38 o
   4   2   2      109.90      114.99      2.67 o
   5   2   2        0.72        1.00      0.56 o
   6   2   2       10.55       13.44      1.28 o
   7   2   2        5.26        3.27      1.22 o
   0   3   2      126.87      142.97      4.45 o
   1   3   2       27.50       27.89      0.72 o
   2   3   2      682.16      735.08      7.09 o
   3   3   2      103.29       96.82      1.41 o
   4   3   2       74.63       73.46      1.50 o
   5   3   2       48.07       51.82      1.79 o
   6   3   2       36.77       32.86      2.18 o
   7   3   2       30.64       28.06      2.09 o
   0   4   2       75.33       73.20      1.73 o
   1   4   2       86.33       88.77      1.83 o
   2   4   2      193.98      183.54      2.43 o
   3   4   2      174.70      160.60      3.74 o
   4   4   2       79.09       64.93      2.22 o
   5   4   2       54.58       52.30      1.72 o
   6   4   2       31.04       31.77      1.27 o
   7   4   2       16.23       19.84      1.94 o
   0   5   2       13.95       14.93      0.97 o
   1   5   2      133.68      137.45      2.03 o
   2   5   2       59.21       55.50      1.55 o
   3   5   2       41.05       40.67      2.37 o
   4   5   2      149.44      141.67      4.24 o
   5   5   2        0.79       -0.20      0.71 o
   6   5   2        9.07       12.33      1.72 o
   7   5   2        4.21        2.84      1.51 o
   0   6   2        8.48       11.81      1.04 o
   1   6   2       18.18       17.90      1.40 o
   2   6   2       26.60       24.39      1.32 o
   3   6   2       13.38       13.82      1.46 o
   4   6   2       15.92       20.43      1.68 o
   5   6   2       11.18        8.48      1.51 o
   6   6   2        6.55        7.10      1.87 o
   0   7   2      146.90      128.89      3.65 o
   1   7   2      144.51      138.22      2.46 o
   2   7   2       26.00       21.49      1.50 o
   3   7   2       72.45       61.47      2.52 o
   4   7   2       80.43       87.58      3.31 o
   5   7   2        7.20        8.49      3.68 o
   6   7   2        8.51       12.24      2.78 o
   0   8   2        9.63        9.27      1.46 o
   1   8   2       73.72       78.97      2.16 o
   2   8   2        1.95        3.30      1.05 o
   3   8   2       16.39       15.87      1.53 o
   4   8   2        0.10       -0.59      1.39 o
   5   8   2        2.45       -1.41      1.55 o
   0   9   2        1.09        0.20      1.36 o
   1   9   2       10.48       12.46      1.47 o
   2   9   2       71.44       72.34      2.85 o
   3   9   2        0.72        0.34      1.35 o
   4   9   2        1.48        3.17      1.65 o
   0  10   2        2.22        2.53      1.89 o
   1  10   2       14.28       20.01      2.08 o
   2  10   2       28.08       29.95      2.65 o
   3  10   2        1.29       -0.10      1.57 o
   1   0   3     2491.29     2378.60     45.64 o
   2   0   3       84.51       75.82      1.43 o
   3   0   3       44.73       46.58      1.97 o
   4   0   3       13.21       19.82      1.47 o
   5   0   3       47.98       53.36      1.54 o
   6   0   3       22.41       23.21      1.43 o
   7   0   3        0.93       -0.84      1.37 o
   8   0   3        3.29        7.24      3.13 o
   0   1   3      329.42      317.69      5.87 o
   1   1   3    14345.65    13184.03    141.01 o
   2   1   3      405.57      411.74      3.56 o
   3   1   3      327.14      347.01      3.20 o
   4   1   3      287.19      297.79      2.89 o
   5   1   3        8.35        8.49      0.63 o
   6   1   3       17.51       18.87      1.05 o
   7   1   3        3.03        1.97      1.06 o
   8   1   3        0.65        2.17      2.15 o
   0   2   3     7330.72     6923.14     99.26 o
   1   2   3     8136.63     7723.04     64.20 o
   2   2   3       61.43       70.28      1.24 o
   3   2   3      415.38      476.17      5.79 o
   4   2   3      156.54      162.33      2.01 o
   5   2   3        1.45        1.87      0.73 o
   6   2   3       29.01       29.57      1.82 o
   7   2   3        5.89        3.38      1.39 o
   0   3   3      314.43      302.78      7.71 o
   1   3   3      474.73      468.73      4.36 o
   2   3   3      544.42      566.64      5.38 o
   3   3   3      146.42      155.71      2.11 o
   4   3   3       44.60       43.67      1.32 o
   5   3   3       10.05       10.66      0.92 o
   6   3   3       55.64       55.88      2.67 o
   7   3   3        3.29        2.21      1.25 o
   0   4   3      298.27      276.37      4.19 o
   1   4   3     1009.15      979.11      8.95 o
   2   4   3      350.65      360.38      4.04 o
   3   4   3       13.23       15.45      0.85 o
   4   4   3      147.80      147.30      4.01 o
   5   4   3       49.13       43.91      1.61 o
   6   4   3       22.48       23.68      1.13 o
   7   4   3        0.34        1.77      1.25 o
   0   5   3      173.86      175.01      3.69 o
   1   5   3      127.38      137.66      2.04 o
   2   5   3       38.03       45.13      1.53 o
   3   5   3       42.35       42.22      1.95 o
   4   5   3        8.96        8.75      1.27 o
   5   5   3       14.17       11.86      1.26 o
   6   5   3        7.84        8.81      1.83 o
   7   5   3        6.52        8.95      1.84 o
   0   6   3      145.84      148.84      3.13 o
   1   6   3       98.19       95.25      2.05 o
   2   6   3      131.02      130.31      2.77 o
   3   6   3       21.87       28.44      1.86 o
   4   6   3        8.17        7.52      1.28 o
   5   6   3       26.57       23.30      2.11 o
   6   6   3        5.35        3.70      1.53 o
   0   7   3        0.68        1.11      0.91 o
   1   7   3       95.63       92.90      2.29 o
   2   7   3       51.55       51.76      1.95 o
   3   7   3       31.65       29.44      1.87 o
   4   7   3       10.49        8.70      1.43 o
   5   7   3        9.69       12.83      2.64 o
   6   7   3        3.17        3.95      1.71 o
   0   8   3      141.11      144.13      4.15 o
   1   8   3       63.19       69.10      2.01 o
   2   8   3       80.99       79.89      2.54 o
   3   8   3       26.07       21.37      1.72 o
   4   8   3       21.11       26.13      2.81 o
   5   8   3        1.42        0.25      1.58 o
   0   9   3       19.79       19.51      2.34 o
   1   9   3       55.73       57.33      2.55 o
   2   9   3        8.11        8.80      1.42 o
   3   9   3        7.29        5.29      2.09 o
   4   9   3        6.20        5.69      2.69 o
   0  10   3        1.01        0.11      1.67 o
   1  10   3       27.96       30.23      2.20 o
   2  10   3       10.92       10.37      1.96 o
   3  10   3        6.78        6.07      1.85 o
   0   0   4      460.90      403.81     12.29 o
   1   0   4     5820.46     5329.28    101.55 o
   2   0   4     1449.50     1336.37     16.30 o
   3   0   4      146.96      170.72      3.08 o
   4   0   4       48.70       53.62      1.61 o
   5   0   4       41.42       43.77      1.43 o
   6   0   4       10.61        9.81      1.13 o
   7   0   4       18.11       19.61      3.86 o
   8   0   4        0.13       -0.28      2.07 o
   0   1   4      645.90      596.20     10.45 o
   1   1   4     4188.36     4058.13     46.72 o
   2   1   4      260.38      278.97      2.37 o
   3   1   4      156.70      172.27      1.94 o
   4   1   4      163.76      159.76      2.05 o
   5   1   4        5.70        6.02      0.61 o
   6   1   4        1.35        0.46      0.81 o
   7   1   4       27.77       26.80      1.63 o
   8   1   4        4.47       10.05      2.72 o
   0   2   4       63.48       66.19      2.50 o
   1   2   4     1457.52     1456.19     13.13 o
   2   2   4       12.79       14.99      0.48 o
   3   2   4      127.84      122.33      1.58 o
   4   2   4      187.94      176.67      2.14 o
   5   2   4       66.32       68.13      1.75 o
   6   2   4      139.17      145.15      3.10 o
   7   2   4        6.75        6.16      1.56 o
   0   3   4      508.14      497.76      7.22 o
   1   3   4      741.16      712.26      6.03 o
   2   3   4      838.91      876.22      7.95 o
   3   3   4       54.75       60.31      1.15 o
   4   3   4      112.93      115.03      1.90 o
   5   3   4        0.59       -0.39      0.46 o
   6   3   4       26.27       26.38      1.64 o
   7   3   4       25.04       25.62      2.04 o
   0   4   4      220.81      216.72      5.75 o
   1   4   4     1757.76     1805.17     15.76 o
   2   4   4        4.73        5.58      0.52 o
   3   4   4      128.08      118.54      3.31 o
   4   4   4      201.29      201.48      3.74 o
   5   4   4        8.15        7.26      0.87 o
   6   4   4        2.29        2.84      0.63 o
   7   4   4       18.98       21.66      2.00 o
   0   5   4        2.59        2.06      0.58 o
   1   5   4       25.22       24.13      0.87 o
   2   5   4      215.86      222.79      3.59 o
   3   5   4       39.17       40.63      1.49 o
   4   5   4       98.91       96.73      3.01 o
   5   5   4       15.31       13.17      1.23 o
   6   5   4       16.23       13.63      2.07 o
   7   5   4        3.51        5.23      1.48 o
   0   6   4      202.26      214.79      3.97 o
   1   6   4       55.38       49.28      1.48 o
   2   6   4       14.17       17.01      1.12 o
   3   6   4      104.89       98.89      3.23 o
   4   6   4       37.46       38.11      2.72 o
   5   6   4       13.39       13.42      1.44 o
   6   6   4        1.14        1.39      1.46 o
   0   7   4       39.63       34.51      2.11 o
   1   7   4      165.20      162.52      2.93 o
   2   7   4        6.00        6.23      0.91 o
   3   7   4       72.34       60.99      2.52 o
   4   7   4       13.03       13.75      1.52 o
   5   7   4        3.35        3.96      1.97 o
   6   7   4        0.47        2.60      1.74 o
   0   8   4        5.26        5.77      1.28 o
   1   8   4       33.16       31.38      1.76 o
   2   8   4       18.74       18.61      1.46 o
   3   8   4        5.26        4.61      1.16 o
   4   8   4        6.70        7.43      1.93 o
   5   8   4        0.49       -1.42      1.50 o
   0   9   4       10.48        9.43      1.88 o
   1   9   4        8.62        7.24      1.46 o
   2   9   4       11.55       12.17      1.55 o
   3   9   4        9.74        5.63      1.83 o
   4   9   4        7.30        4.85      1.77 o
   0  10   4        8.19        7.76      1.97 o
   1  10   4        3.70        6.48      1.50 o
   2  10   4        9.82        9.95      2.08 o
   3  10   4        2.80        3.33      1.73 o
   1   0   5    11889.34    11186.42    173.00 o
   2   0   5       14.14       15.38      1.59 o
   3   0   5        2.23        2.70      0.36 o
   4   0   5       38.55       33.34      1.44 o
   5   0   5       96.06       90.68      2.49 o
   6   0   5       85.77       84.31      2.43 o
   7   0   5       59.52       67.38      4.45 o
   8   0   5        0.97       -0.40      2.17 o
   0   1   5     1476.88     1425.57     23.24 o
   1   1   5     1700.21     1614.64     16.92 o
   2   1   5      292.43      287.28      2.48 o
   3   1   5       57.94       55.13      0.86 o
   4   1   5       38.50       37.76      0.87 o
   5   1   5      285.60      288.41      3.38 o
   6   1   5      257.28      262.64      4.37 o
   7   1   5       39.76       38.56      1.89 o
   8   1   5       10.00       13.83      4.21 o
   0   2   5      237.46      230.15     14.27 o
   1   2   5     3604.23     3477.24     26.84 o
   2   2   5      831.43      822.59      7.32 o
   3   2   5      189.55      218.90      2.41 o
   4   2   5       57.25       55.54      1.05 o
   5   2   5       53.08       52.32      1.57 o
   6   2   5       82.51       91.76      2.95 o
   7   2   5       23.27       25.60      2.20 o
   0   3   5      263.68      285.18      4.58 o
   1   3   5     1849.65     1844.71     14.64 o
   2   3   5      485.94      510.88      4.74 o
   3   3   5      203.61      231.09      3.52 o
   4   3   5       29.62       30.10      1.12 o
   5   3   5       32.99       35.37      2.16 o
   6   3   5        0.76        0.85      0.90 o
   7   3   5       16.05       14.46      1.92 o
   0   4   5       23.15       24.82      1.75 o
   1   4   5      374.60      398.34      4.57 o
   2   4   5      166.39      152.48      2.43 o
   3   4   5       80.16       83.27      1.83 o
   4   4   5       28.39       27.65      1.27 o
   5   4   5       77.53       79.49      2.30 o
   6   4   5       21.59       24.17      1.12 o
   7   4   5        2.85        5.04      1.37 o
   0   5   5      178.17      168.63      3.16 o
   1   5   5      165.88      168.13      2.42 o
   2   5   5       57.60       60.23      1.68 o
   3   5   5      112.72      110.83      2.49 o
   4   5   5       26.20       26.44      1.66 o
   5   5   5       87.25       87.35      2.46 o
   6   5   5        8.44        8.38      1.87 o
   7   5   5        4.67        5.78      1.57 o
   0   6   5        0.22        1.55      0.72 o
   1   6   5       12.35       12.48      0.84 o
   2   6   5       93.54       98.94      2.36 o
   3   6   5       74.79       69.54      2.47 o
   4   6   5       93.40       89.79      3.13 o
   5   6   5       10.86       12.11      1.42 o
   6   6   5        8.38        3.87      2.67 o
   0   7   5      303.33      293.85      7.38 o
   1   7   5       32.27       31.47      1.35 o
   2   7   5      216.66      204.99      3.87 o
   3   7   5      143.44      144.55      6.05 o
   4   7   5        0.57        0.79      1.16 o
   5   7   5        6.44        4.90      2.19 o
   6   7   5        0.41       -0.25      1.88 o
   0   8   5       13.79       12.08      1.52 o
   1   8   5        4.09        3.76      0.88 o
   2   8   5       80.55       84.12      2.60 o
   3   8   5       17.70       14.53      1.51 o
   4   8   5        1.62        1.69      1.87 o
   5   8   5        9.08        2.76      1.76 o
   0   9   5        7.22        6.78      1.75 o
   1   9   5       24.24       24.83      1.81 o
   2   9   5       16.85       16.41      1.53 o
   3   9   5        0.55        1.89      1.50 o
   4   9   5        0.76        3.68      1.71 o
   0  10   5        5.06        3.22      2.75 o
   1  10   5       17.94       21.20      2.36 o
   2  10   5        5.01        4.12      1.65 o
   3  10   5        3.34        3.13      1.72 o
   0   0   6     5707.86     5554.22    158.92 o
   1   0   6      613.46      596.85      9.89 o
   2   0   6      627.94      581.62      8.58 o
   3   0   6      254.55      266.84      3.66 o
   4   0   6      283.30      315.93      4.98 o
   5   0   6        2.34        4.83      0.86 o
   6   0   6       18.40       20.05      1.55 o
   7   0   6        1.02        3.25      2.28 o
   8   0   6        0.14        0.58      2.07 o
   0   1   6     1865.54     1815.63     29.47 o
   1   1   6     3844.66     3749.33     38.60 o
   2   1   6     1495.02     1545.46     11.79 o
   3   1   6      369.11      401.32      3.30 o
   4   1   6      230.27      240.54      2.62 o
   5   1   6        1.00        2.09      0.51 o
   6   1   6        9.73       10.80      1.25 o
   7   1   6        3.38        5.12      1.10 o
   0   2   6      738.68      668.33     10.17 o
   1   2   6     1285.15     1299.05     11.29 o
   2   2   6       82.49       88.09      1.62 o
   3   2   6      158.15      164.56      2.34 o
   4   2   6      100.07      104.47      1.53 o
   5   2   6       30.96       30.12      1.26 o
   6   2   6        7.78        8.41      1.09 o
   7   2   6       10.69       11.09      1.71 o
   0   3   6      475.67      480.77      7.08 o
   1   3   6      544.32      535.14      4.73 o
   2   3   6     1974.21     2033.07     16.66 o
   3   3   6      120.35      117.99      2.01 o
   4   3   6       25.37       24.32      0.96 o
   5   3   6      403.75      390.18      5.32 o
   6   3   6       10.75       11.18      1.30 o
   7   3   6        0.55        0.90      1.30 o
   0   4   6        2.75        1.31      0.51 o
   1   4   6      737.33      739.71      7.33 o
   2   4   6      432.33      432.67      4.98 o
   3   4   6        8.79       11.29      0.80 o
   4   4   6       45.31       41.13      1.39 o
   5   4   6        1.36        0.75      0.72 o
   6   4   6        0.54        0.47      0.56 o
   7   4   6        0.56        0.83      1.20 o
   0   5   6       15.83       15.18      1.11 o
   1   5   6        2.63        1.49      0.42 o
   2   5   6       53.37       56.61      2.86 o
   3   5   6      118.54      116.61      3.26 o
   4   5   6       28.97       29.74      2.35 o
   5   5   6        8.43        8.73      1.01 o
   6   5   6       10.76       10.75      1.71 o
   7   5   6        7.63       11.66      1.79 o
   0   6   6      639.19      638.75      9.47 o
   1   6   6        8.23        8.50      0.84 o
   2   6   6       32.07       30.95      1.97 o
   3   6   6      174.28      167.68      3.99 o
   4   6   6       33.49       29.92      1.95 o
   5   6   6        1.12        0.89      0.85 o
   6   6   6        1.41        3.08      1.66 o
   0   7   6       26.19       25.15      2.38 o
   1   7   6       14.91       16.38      1.14 o
   2   7   6      152.05      147.62      3.62 o
   3   7   6       11.74       12.37      1.47 o
   4   7   6       52.81       44.59      2.94 o
   5   7   6       11.10       13.67      2.78 o
   6   7   6        1.45        2.02      2.18 o
   0   8   6        9.91        9.69      2.30 o
   1   8   6       20.66       23.22      1.40 o
   2   8   6       27.28       30.01      1.75 o
   3   8   6       23.94       24.98      1.83 o
   4   8   6       18.82       19.00      2.51 o
   5   8   6        4.27        7.68      2.11 o
   0   9   6        8.48        6.91      1.75 o
   1   9   6       25.14       23.18      1.60 o
   2   9   6        2.14        0.99      1.08 o
   3   9   6        3.26        3.83      1.58 o
   4   9   6       11.64       10.41      2.06 o
   0  10   6       15.64       14.69      2.29 o
   1  10   6        0.70       -0.21      1.28 o
   2  10   6        2.36        0.13      1.42 o
   3  10   6        1.26        2.21      1.63 o
   1   0   7     1719.33     1668.91     26.38 o
   2   0   7      350.64      356.05      5.03 o
   3   0   7      650.00      695.96      7.72 o
   4   0   7       23.96       24.49      1.34 o
   5   0   7      251.19      264.85      4.81 o
   6   0   7      242.69      236.99      5.85 o
   7   0   7        4.46        2.94      1.55 o
   0   1   7     2573.99     2641.17     36.47 o
   1   1   7     3845.69     3763.88     33.89 o
   2   1   7      189.73      186.12      2.46 o
   3   1   7      594.09      628.68      4.87 o
   4   1   7       37.92       39.00      0.74 o
   5   1   7       33.00       33.76      1.13 o
   6   1   7        6.00        6.38      0.88 o
   7   1   7       54.73       55.88      2.34 o
   0   2   7     1127.96     1042.83     15.40 o
   1   2   7      290.84      294.78      3.39 o
   2   2   7      593.68      607.96      5.38 o
   3   2   7      298.46      273.91      2.66 o
   4   2   7       74.24       80.63      1.44 o
   5   2   7       93.66       94.54      2.11 o
   6   2   7        8.19        8.17      1.07 o
   7   2   7        6.90        9.80      1.97 o
   0   3   7        2.97        4.94      0.77 o
   1   3   7        2.75        1.57      0.43 o
   2   3   7     1087.35     1096.55      9.76 o
   3   3   7      253.75      258.67      3.96 o
   4   3   7       53.67       58.67      1.43 o
   5   3   7       69.01       64.78      2.14 o
   6   3   7        2.36        2.64      0.95 o
   7   3   7        5.46        9.51      1.75 o
   0   4   7     1621.34     1673.17     19.99 o
   1   4   7      351.45      325.98      5.52 o
   2   4   7      298.82      289.87      5.43 o
   3   4   7      100.71      100.86      3.22 o
   4   4   7        6.57        6.44      0.71 o
   5   4   7        8.68       10.02      0.97 o
   6   4   7        5.42        4.44      0.84 o
   7   4   7        0.31       -0.32      1.19 o
   0   5   7      762.16      745.70      8.93 o
   1   5   7      152.63      160.19      2.32 o
   2   5   7     1007.83     1000.22     11.81 o
   3   5   7      185.23      176.48      3.77 o
   4   5   7       21.40       21.29      1.45 o
   5   5   7       21.30       21.19      1.42 o
   6   5   7        4.73        3.95      1.31 o
   7   5   7        9.84       11.53      1.73 o
   0   6   7       44.09       41.93      2.93 o
   1   6   7       60.72       65.93      2.09 o
   2   6   7       20.96       18.01      1.16 o
   3   6   7       86.51       81.06      2.39 o
   4   6   7       66.40       63.80      2.71 o
   5   6   7        0.98        0.62      0.80 o
   6   6   7        0.27        0.30      1.47 o
   0   7   7        2.31        2.64      0.97 o
   1   7   7      304.04      291.60      5.45 o
   2   7   7      121.94      119.70      2.95 o
   3   7   7        1.95        0.89      0.94 o
   4   7   7        0.45        1.40      0.97 o
   5   7   7        5.11        6.06      1.88 o
   6   7   7        1.09        0.91      1.59 o
   0   8   7      103.25      107.73      4.33 o
   1   8   7       54.77       58.51      3.50 o
   2   8   7        9.60       10.81      1.23 o
   3   8   7       13.11       12.46      1.50 o
   4   8   7        0.71        0.66      1.59 o
   5   8   7       14.64       17.87      3.16 o
   0   9   7        1.63        2.23      1.43 o
   1   9   7       11.54       12.72      1.46 o
   2   9   7       19.30       22.62      2.11 o
   3   9   7       13.58       14.29      2.13 o
   4   9   7        0.40        1.14      1.57 o
   0  10   7        0.07       -0.49      1.69 o
   1  10   7        1.03       -0.17      1.34 o
   2  10   7        5.96        5.54      1.78 o
   0   0   8      255.57      242.47      5.49 o
   1   0   8      669.70      684.38      8.75 o
   2   0   8        0.00        0.68      0.38 o
   3   0   8        2.10        0.99      0.38 o
   4   0   8      205.32      220.84      3.18 o
   5   0   8      104.04      103.89      2.73 o
   6   0   8       82.21       81.33      3.49 o
   7   0   8       18.05       21.82      2.12 o
   0   1   8    13340.86    12891.60    177.30 o
   1   1   8     5362.34     5306.92     47.54 o
   2   1   8      350.88      336.63      3.77 o
   3   1   8      477.81      516.73      4.26 o
   4   1   8       59.10       52.87      1.13 o
   5   1   8      152.56      145.94      2.14 o
   6   1   8       67.98       68.25      1.89 o
   7   1   8       19.85       22.15      1.86 o
   0   2   8     1152.30     1121.46     18.99 o
   1   2   8       49.46       48.32      0.79 o
   2   2   8      274.73      286.38      2.89 o
   3   2   8      251.71      251.76      2.55 o
   4   2   8       48.23       45.58      1.49 o
   5   2   8       76.70       64.60      1.76 o
   6   2   8       37.18       33.49      1.81 o
   7   2   8       21.14       25.18      2.00 o
   0   3   8      535.02      598.24      8.37 o
   1   3   8      388.78      373.21      3.67 o
   2   3   8      394.51      395.03      4.06 o
   3   3   8      248.22      258.49      3.29 o
   4   3   8       70.90       64.18      1.53 o
   5   3   8       59.30       59.48      1.49 o
   6   3   8        8.28        8.11      1.11 o
   7   3   8        6.43        4.40      1.54 o
   0   4   8      176.61      197.12      3.01 o
   1   4   8       31.97       28.61      0.95 o
   2   4   8      587.83      596.50      7.60 o
   3   4   8       36.45       34.36      2.02 o
   4   4   8       23.04       24.10      1.09 o
   5   4   8        0.21        0.20      0.59 o
   6   4   8       21.83       19.89      1.26 o
   7   4   8        1.65        3.10      1.56 o
   0   5   8      339.11      351.93      5.55 o
   1   5   8      129.29      132.00      2.06 o
   2   5   8       58.51       57.53      1.73 o
   3   5   8      384.44      389.48      5.50 o
   4   5   8       79.08       83.77      2.57 o
   5   5   8        0.61        0.64      0.67 o
   6   5   8       13.48       11.70      1.59 o
   7   5   8        5.13        5.35      1.47 o
   0   6   8        2.47        2.87      0.75 o
   1   6   8      116.64      109.14      2.48 o
   2   6   8       25.81       26.87      1.34 o
   3   6   8       67.14       65.28      2.15 o
   4   6   8       15.71       15.79      1.45 o
   5   6   8        5.02        6.68      1.61 o
   6   6   8        0.17       -0.42      1.23 o
   0   7   8       26.14       22.99      1.72 o
   1   7   8        0.46        0.69      0.66 o
   2   7   8       63.55       65.83      2.12 o
   3   7   8       12.93       13.45      1.50 o
   4   7   8        7.87        8.15      1.32 o
   5   7   8        1.25        1.56      1.81 o
   6   7   8        0.17        0.06      1.56 o
   0   8   8       11.69       10.47      2.60 o
   1   8   8      100.16       99.83      2.88 o
   2   8   8       20.42       23.05      1.45 o
   3   8   8       19.39       14.16      1.64 o
   4   8   8       32.44       38.66      3.19 o
   5   8   8        8.71        9.26      2.64 o
   0   9   8        0.27        3.05      1.48 o
   1   9   8        8.56        6.17      1.24 o
   2   9   8       24.78       29.05      2.03 o
   3   9   8        1.93        1.22      1.42 o
   4   9   8       22.08       28.72      2.69 o
   0  10   8        5.47        7.93      2.00 o
   1  10   8        1.48       -1.27      1.27 o
   2  10   8        4.90        8.65      1.68 o
   1   0   9       99.63       92.66      1.89 o
   2   0   9       20.79       22.29      0.93 o
   3   0   9       18.83       15.99      1.17 o
   4   0   9        0.26        1.79      0.44 o
   5   0   9       73.32       76.04      2.35 o
   6   0   9        2.43        0.35      1.05 o
   7   0   9        5.36        6.58      1.60 o
   0   1   9     1467.67     1493.21     20.58 o
   1   1   9      627.49      644.69      6.00 o
   2   1   9      788.42      787.14      6.96 o
   3   1   9      377.06      385.12      3.34 o
   4   1   9      141.58      151.52      1.72 o
   5   1   9        2.79        2.19      0.52 o
   6   1   9       15.82       18.75      1.28 o
   7   1   9       10.32        9.28      1.46 o
   0   2   9      744.42      727.26     12.81 o
   1   2   9      511.70      515.51      4.59 o
   2   2   9        5.46        5.63      0.40 o
   3   2   9      147.68      153.80      2.05 o
   4   2   9       40.67       38.36      1.37 o
   5   2   9       22.95       22.82      0.86 o
   6   2   9       22.77       20.81      1.54 o
   7   2   9        0.91        0.72      1.20 o
   0   3   9       29.21       25.71      1.67 o
   1   3   9      123.28      115.45      1.52 o
   2   3   9      355.72      391.85      3.90 o
   3   3   9       29.10       31.44      1.86 o
   4   3   9      115.54      110.88      2.00 o
   5   3   9        8.98        8.09      0.73 o
   6   3   9       20.20       23.76      1.52 o
   7   3   9        7.34        7.01      1.69 o
   0   4   9       30.60       27.08      1.00 o
   1   4   9      335.68      335.29      4.05 o
   2   4   9      138.77      130.48      2.03 o
   3   4   9      146.66      139.25      2.57 o
   4   4   9      108.14      100.47      2.11 o
   5   4   9        0.50        0.38      0.58 o
   6   4   9        2.97        3.42      0.86 o
   7   4   9        0.52        2.01      1.48 o
   0   5   9       32.07       37.74      1.28 o
   1   5   9      373.53      379.81      4.83 o
   2   5   9      505.39      492.24      5.70 o
   3   5   9      305.05      303.34      4.61 o
   4   5   9       26.49       26.17      1.82 o
   5   5   9        2.06        0.55      0.67 o
   6   5   9        2.81        3.53      1.28 o
   0   6   9       14.98       17.49      1.21 o
   1   6   9       32.12       34.56      1.47 o
   2   6   9       26.80       26.45      1.37 o
   3   6   9      210.90      194.71      3.93 o
   4   6   9       22.81       22.00      1.64 o
   5   6   9        4.81        5.14      1.60 o
   6   6   9        2.82        4.27      1.54 o
   0   7   9        2.81        2.41      1.02 o
   1   7   9       36.58       32.77      1.47 o
   2   7   9      109.12      115.26      2.78 o
   3   7   9       28.57       26.14      2.11 o
   4   7   9        2.49        0.85      0.99 o
   5   7   9        5.83        4.27      1.71 o
   0   8   9       18.01       27.31      2.49 o
   1   8   9        1.16        1.83      1.16 o
   2   8   9        2.58        2.71      0.90 o
   3   8   9       11.65       10.80      1.55 o
   4   8   9        4.66        5.50      2.25 o
   5   8   9        2.29        1.23      2.09 o
   0   9   9       25.68       23.14      2.51 o
   1   9   9        4.81        4.56      1.31 o
   2   9   9        4.80        4.61      1.29 o
   3   9   9        0.16        1.19      1.38 o
   4   9   9        0.98        2.52      1.63 o
   0  10   9        3.52        4.55      2.04 o
   1  10   9        0.19       -0.81      1.30 o
   2  10   9        3.62        4.27      1.66 o
   0   0  10     1019.42      989.92     19.17 o
   1   0  10        0.02        0.10      0.42 o
   2   0  10      173.20      163.72      2.88 o
   3   0  10       78.65       81.29      2.45 o
   4   0  10       75.47       64.40      1.44 o
   5   0  10       93.52       90.10      3.51 o
   6   0  10        6.55        5.87      1.71 o
   7   0  10        1.31        0.79      1.27 o
   0   1  10     1630.90     1587.89     17.63 o
   1   1  10     2003.60     2077.98     18.04 o
   2   1  10     1172.01     1223.43     10.48 o
   3   1  10       87.83       96.93      1.28 o
   4   1  10      129.14      124.65      1.61 o
   5   1  10      231.27      221.64      3.30 o
   6   1  10      215.21      221.02      4.39 o
   7   1  10        6.59        8.48      1.37 o
   0   2  10       75.23       75.06      2.56 o
   1   2  10     1219.48     1277.28      9.76 o
   2   2  10      941.59      955.22      7.84 o
   3   2  10      154.00      156.67      1.97 o
   4   2  10       54.54       51.00      1.24 o
   5   2  10      213.33      211.37      3.30 o
   6   2  10       28.74       28.33      1.55 o
   7   2  10       19.24       19.76      1.92 o
   0   3  10       13.34       15.06      0.67 o
   1   3  10     1448.72     1470.44     12.20 o
   2   3  10      318.61      357.47      3.36 o
   3   3  10       85.98       86.37      1.62 o
   4   3  10       54.95       56.51      1.57 o
   5   3  10        2.81        1.57      0.56 o
   6   3  10        6.65        4.66      1.00 o
   7   3  10        3.36        6.07      1.56 o
   0   4  10        0.49       -0.07      0.35 o
   1   4  10      105.32      123.69      2.16 o
   2   4  10      196.26      199.79      2.70 o
   3   4  10       33.12       32.55      1.20 o
   4   4  10      127.46      124.65      2.53 o
   5   4  10       22.35       21.16      1.15 o
   6   4  10       19.87       20.51      1.35 o
   7   4  10        2.31        4.52      1.44 o
   0   5  10       68.86       69.63      1.73 o
   1   5  10      102.65      107.24      1.92 o
   2   5  10       76.83       70.98      2.14 o
   3   5  10      100.80       89.23      2.21 o
   4   5  10       40.20       40.44      1.50 o
   5   5  10        4.82        4.78      0.83 o
   6   5  10        5.45        4.84      1.31 o
   0   6  10      115.27      108.48      2.69 o
   1   6  10      305.08      307.22      4.40 o
   2   6  10      384.32      373.38      5.57 o
   3   6  10      430.33      406.22      5.94 o
   4   6  10       12.00        9.08      1.25 o
   5   6  10        2.74        4.21      1.47 o
   6   6  10        6.04        7.29      1.71 o
   0   7  10        6.97        6.69      1.60 o
   1   7  10       29.59       31.59      1.98 o
   2   7  10       15.94       18.46      1.31 o
   3   7  10       51.82       50.93      2.38 o
   4   7  10       12.76       12.31      1.53 o
   5   7  10        8.08       11.00      2.15 o
   0   8  10       59.62       66.10      3.57 o
   1   8  10        2.46        2.25      0.95 o
   2   8  10        8.84        9.26      1.13 o
   3   8  10       53.71       54.44      2.65 o
   4   8  10       67.14       71.04      4.57 o
   5   8  10       10.14       16.88      2.53 o
   0   9  10       18.68       18.80      2.77 o
   1   9  10        4.66        5.18      1.35 o
   2   9  10        1.86        3.77      1.22 o
   3   9  10       10.38       13.95      2.11 o
   4   9  10        9.05       11.05      2.88 o
   0  10  10       11.05       10.08      2.59 o
   1  10  10        2.75        4.26      1.43 o
   2  10  10        5.48        7.03      1.58 o
   1   0  11      242.63      277.18      4.68 o
   2   0  11     2351.43     2429.59     29.56 o
   3   0  11      184.31      205.30      3.23 o
   4   0  11       92.54       97.27      1.97 o
   5   0  11        3.14        3.79      0.81 o
   6   0  11        4.11        3.24      1.19 o
   7   0  11       60.69       62.82      3.53 o
   0   1  11       81.74       76.22      3.89 o
   1   1  11     2662.99     2727.52     22.37 o
   2   1  11      768.42      807.12      9.57 o
   3   1  11       65.27       74.05      1.18 o
   4   1  11       15.74       16.70      0.66 o
   5   1  11      126.53      127.13      1.94 o
   6   1  11       31.90       37.27      2.16 o
   7   1  11        4.61        5.14      1.32 o
   0   2  11        5.74        7.97      0.82 o
   1   2  11      326.50      366.28      3.75 o
   2   2  11      278.44      281.15      3.56 o
   3   2  11       25.14       22.95      0.74 o
   4   2  11      326.56      327.91      3.87 o
   5   2  11       59.95       58.88      1.62 o
   6   2  11        2.62        1.99      0.96 o
   7   2  11        2.18        3.21      1.34 o
   0   3  11      332.65      373.62      5.00 o
   1   3  11     1379.90     1442.86     12.02 o
   2   3  11      418.43      413.60      3.39 o
   3   3  11      146.10      137.82      1.97 o
   4   3  11      124.74      123.39      2.26 o
   5   3  11       18.93       16.03      1.18 o
   6   3  11        7.76        9.14      1.18 o
   7   3  11       18.37       24.21      2.35 o
   0   4  11      304.68      321.50      4.28 o
   1   4  11      488.37      520.11      5.08 o
   2   4  11      216.62      215.64      2.86 o
   3   4  11      303.98      291.17      3.46 o
   4   4  11       81.20       87.04      1.90 o
   5   4  11      126.51      115.22      2.44 o
   6   4  11       11.11       11.81      1.13 o
   7   4  11        7.05        4.30      2.22 o
   0   5  11        2.65        3.78      0.76 o
   1   5  11       91.10       84.81      1.76 o
   2   5  11        3.11        4.07      0.61 o
   3   5  11      114.37      111.62      3.92 o
   4   5  11       38.29       38.03      1.39 o
   5   5  11        1.12        1.13      0.66 o
   6   5  11        5.48        7.31      1.43 o
   0   6  11      234.88      234.75      4.31 o
   1   6  11       58.86       60.67      3.24 o
   2   6  11      160.18      159.15      3.20 o
   3   6  11      133.89      130.80      3.62 o
   4   6  11       42.15       41.46      2.03 o
   5   6  11       17.65       17.38      2.48 o
   6   6  11        1.36        2.52      1.41 o
   0   7  11      227.48      226.92      6.39 o
   1   7  11       20.01       22.37      1.30 o
   2   7  11        4.30        4.21      0.88 o
   3   7  11        7.18        7.47      1.14 o
   4   7  11       44.42       43.40      2.57 o
   5   7  11        4.40        6.02      1.60 o
   0   8  11        0.27       -0.42      1.26 o
   1   8  11       11.12       11.96      1.35 o
   2   8  11       27.03       30.72      1.62 o
   3   8  11        4.00        4.17      1.24 o
   4   8  11        4.44        5.81      3.42 o
   5   8  11        7.88        7.27      1.83 o
   0   9  11        0.41       -1.39      1.39 o
   1   9  11       23.45       24.16      2.00 o
   2   9  11        1.00        2.08      1.25 o
   3   9  11       11.55       12.92      2.05 o
   4   9  11       12.13       11.06      2.86 o
   0  10  11        3.01        4.78      2.13 o
   1  10  11        2.09        0.73      1.26 o
   2  10  11       11.88       16.67      4.13 o
   0   0  12       37.67       38.47      1.22 o
   1   0  12       36.87       41.08      1.51 o
   2   0  12      104.58       99.90      3.88 o
   3   0  12        7.34        8.67      0.68 o
   4   0  12       33.15       39.12      1.27 o
   5   0  12       82.74       83.00      2.61 o
   6   0  12        1.38        0.64      1.05 o
   7   0  12        8.10        8.04      1.50 o
   0   1  12      434.25      425.57      4.71 o
   1   1  12      917.32      924.07      8.67 o
   2   1  12     1588.02     1642.56     13.29 o
   3   1  12      166.75      175.62      2.65 o
   4   1  12      170.45      173.38      2.26 o
   5   1  12        5.82        5.72      0.65 o
   6   1  12       27.77       28.47      1.50 o
   7   1  12        9.95       10.40      1.50 o
   0   2  12      368.45      425.33      5.55 o
   1   2  12       79.14       79.18      1.47 o
   2   2  12      148.96      164.12      1.84 o
   3   2  12       70.89       72.27      1.33 o
   4   2  12       80.25       75.31      1.56 o
   5   2  12       77.19       76.09      1.85 o
   6   2  12        0.14        0.33      0.92 o
   7   2  12       13.03       14.56      2.44 o
   0   3  12      185.67      201.91      3.13 o
   1   3  12       88.86       87.87      1.54 o
   2   3  12      209.85      221.34      2.17 o
   3   3  12        8.23        8.58      0.62 o
   4   3  12       84.40       83.71      1.72 o
   5   3  12      105.26       96.50      2.47 o
   6   3  12        8.49        6.49      0.79 o
   7   3  12        9.68       14.28      1.98 o
   0   4  12      290.43      279.50      4.13 o
   1   4  12      321.27      327.64      3.39 o
   2   4  12       41.37       42.24      1.11 o
   3   4  12       21.70       20.99      0.90 o
   4   4  12      171.23      159.53      3.47 o
   5   4  12       11.86       11.53      0.93 o
   6   4  12       16.02       19.94      1.37 o
   7   4  12        4.44        3.28      1.74 o
   0   5  12      106.39      109.93      2.27 o
   1   5  12        5.39        6.49      0.85 o
   2   5  12      259.79      247.03      3.49 o
   3   5  12       93.88       92.42      2.00 o
   4   5  12       35.91       31.46      1.31 o
   5   5  12       13.78       15.84      1.26 o
   6   5  12       13.59       14.53      1.71 o
   0   6  12       34.20       34.91      2.39 o
   1   6  12      123.40      116.22      2.53 o
   2   6  12       15.31       15.16      1.05 o
   3   6  12       31.86       30.87      1.52 o
   4   6  12       28.47       19.87      1.48 o
   5   6  12        0.35        0.33      1.14 o
   6   6  12       20.50       26.90      2.50 o
   0   7  12      269.32      262.97      7.10 o
   1   7  12       21.97       24.28      1.35 o
   2   7  12        1.77        1.13      0.78 o
   3   7  12       83.28       81.14      2.61 o
   4   7  12        5.11        4.04      2.09 o
   5   7  12       12.99       14.90      1.98 o
   0   8  12       13.75       14.22      2.11 o
   1   8  12       33.70       37.86      1.95 o
   2   8  12       11.83       11.49      1.17 o
   3   8  12       11.62       10.74      1.54 o
   4   8  12       10.01        4.09      2.97 o
   5   8  12        0.30       -0.42      1.40 o
   0   9  12       13.69       11.73      2.10 o
   1   9  12       21.57       20.66      2.41 o
   2   9  12        9.89       12.34      1.71 o
   3   9  12        4.34        4.17      1.62 o
   0  10  12        3.25        3.79      2.18 o
   1  10  12        1.89       -0.28      1.38 o
   2  10  12        3.35        4.30      1.74 o
   1   0  13      162.69      152.28      3.68 o
   2   0  13      425.10      463.00      5.19 o
   3   0  13       44.08       53.05      1.36 o
   4   0  13        4.96        5.83      0.89 o
   5   0  13      136.91      128.99      3.33 o
   6   0  13        0.93        0.85      1.03 o
   7   0  13        9.29        6.26      1.45 o
   0   1  13        2.19        1.08      0.35 o
   1   1  13      160.83      179.46      2.35 o
   2   1  13      269.26      270.57      3.90 o
   3   1  13      386.65      400.83      4.14 o
   4   1  13       86.56       84.62      1.76 o
   5   1  13       45.20       50.65      1.40 o
   6   1  13       33.79       36.49      1.79 o
   7   1  13        1.55        2.29      1.05 o
   0   2  13      105.70      116.77      3.47 o
   1   2  13      269.09      260.14      2.56 o
   2   2  13       41.85       41.12      0.88 o
   3   2  13      123.28      119.75      1.81 o
   4   2  13      162.67      156.43      2.40 o
   5   2  13      154.73      157.90      2.85 o
   6   2  13        1.01       -0.10      0.93 o
   7   2  13        1.15        0.14      1.24 o
   0   3  13      175.72      201.75      5.52 o
   1   3  13      597.27      616.20      4.96 o
   2   3  13       12.86       16.90      0.59 o
   3   3  13       78.80       76.98      1.38 o
   4   3  13      155.53      148.80      2.41 o
   5   3  13       41.51       48.82      1.78 o
   6   3  13        1.96        1.36      0.71 o
   7   3  13        4.69        6.30      1.71 o
   0   4  13       17.04       16.26      1.82 o
   1   4  13       70.43       73.46      1.38 o
   2   4  13       81.78       76.36      1.42 o
   3   4  13      198.79      186.08      2.59 o
   4   4  13      138.72      140.67      2.42 o
   5   4  13        7.40        6.22      0.79 o
   6   4  13       32.54       36.11      2.33 o
   7   4  13        7.18        7.19      1.79 o
   0   5  13       21.60       24.46      1.56 o
   1   5  13      292.65      292.15      4.69 o
   2   5  13       67.68       71.23      1.68 o
   3   5  13      203.33      205.03      3.56 o
   4   5  13       51.10       53.58      1.64 o
   5   5  13        1.11        2.53      1.18 o
   6   5  13        5.52        5.96      1.42 o
   0   6  13       51.55       55.36      2.22 o
   1   6  13      124.74      122.20      3.23 o
   2   6  13       20.77       18.98      1.36 o
   3   6  13       81.44       85.69      2.18 o
   4   6  13       10.44        9.61      1.20 o
   5   6  13        6.27        9.41      2.03 o
   6   6  13       23.29       22.71      2.37 o
   0   7  13        3.08        3.28      1.43 o
   1   7  13      101.95      101.14      2.53 o
   2   7  13       35.04       35.01      1.65 o
   3   7  13       15.70       13.43      1.39 o
   4   7  13       59.07       56.02      4.77 o
   5   7  13       18.13       19.86      2.22 o
   0   8  13       63.21       68.08      3.63 o
   1   8  13       15.84       16.77      1.72 o
   2   8  13        1.28        0.97      1.21 o
   3   8  13       33.48       40.80      2.39 o
   4   8  13       31.42       28.87      2.84 o
   0   9  13       17.67       20.05      3.13 o
   1   9  13       23.73       24.95      2.08 o
   2   9  13       47.14       45.88      2.72 o
   3   9  13        6.78        7.12      1.75 o
   0  10  13        0.03        0.00      3.06 o
   1  10  13        0.29       -0.38      1.20 o
   2  10  13        1.38        3.88      1.72 o
   0   0  14        9.20       10.36      0.77 o
   1   0  14       23.57       27.83      1.04 o
   2   0  14      273.26      293.43      3.65 o
   3   0  14       98.50      104.33      1.90 o
   4   0  14       30.03       31.62      2.04 o
   5   0  14       32.17       34.94      1.87 o
   6   0  14       13.35       11.39      1.56 o
   7   0  14       50.94       59.16      2.85 o
   0   1  14      340.69      323.34      3.78 o
   1   1  14      146.39      148.87      1.71 o
   2   1  14      448.19      485.31      4.71 o
   3   1  14      208.11      221.79      2.82 o
   4   1  14       18.93       19.66      0.98 o
   5   1  14       33.01       34.08      1.28 o
   6   1  14       11.36        9.05      1.19 o
   7   1  14        3.03        2.83      1.12 o
   0   2  14        6.86        8.05      0.85 o
   1   2  14      962.94     1011.25      8.13 o
   2   2  14     1200.44     1234.44      9.95 o
   3   2  14       44.95       37.06      1.08 o
   4   2  14      111.50      111.15      2.32 o
   5   2  14      123.75      116.04      2.44 o
   6   2  14        3.68        3.85      1.12 o
   7   2  14        1.76        0.81      1.22 o
   0   3  14       78.04       73.08      1.48 o
   1   3  14      173.90      175.87      3.00 o
   2   3  14        9.26       10.95      0.53 o
   3   3  14       36.65       36.73      1.05 o
   4   3  14      311.19      289.98      3.75 o
   5   3  14       56.52       53.35      1.71 o
   6   3  14       13.81       11.60      1.01 o
   7   3  14        2.06       -0.01      1.29 o
   0   4  14      205.77      208.86      3.39 o
   1   4  14        2.16        2.37      0.39 o
   2   4  14      120.03      122.05      1.74 o
   3   4  14        2.46        2.41      0.56 o
   4   4  14      344.25      334.67      4.25 o
   5   4  14        4.00        3.01      0.73 o
   6   4  14        3.63        4.46      1.23 o
   7   4  14        9.17       13.41      2.11 o
   0   5  14        1.38        1.36      0.60 o
   1   5  14       16.23       16.33      0.92 o
   2   5  14       80.95       86.02      1.78 o
   3   5  14       33.51       31.70      1.16 o
   4   5  14       33.04       28.96      1.30 o
   5   5  14       15.89       16.96      1.21 o
   6   5  14       19.96       26.89      2.14 o
   0   6  14       88.50       94.95      4.58 o
   1   6  14       50.62       51.95      1.73 o
   2   6  14       60.74       56.32      1.72 o
   3   6  14       13.92       14.79      1.05 o
   4   6  14        4.20        2.45      0.81 o
   5   6  14        1.61        1.79      1.41 o
   6   6  14       16.61       26.98      2.48 o
   0   7  14       20.79       23.13      2.81 o
   1   7  14       16.83       18.43      1.25 o
   2   7  14        7.74        9.62      1.09 o
   3   7  14       43.65       39.27      1.79 o
   4   7  14       12.76       12.68      1.91 o
   5   7  14        5.16        3.49      1.55 o
   0   8  14        2.54        1.27      1.74 o
   1   8  14       51.10       60.79      2.74 o
   2   8  14        4.46        5.16      1.01 o
   3   8  14       42.41       47.67      2.77 o
   4   8  14        2.20        0.17      1.36 o
   0   9  14       20.81       23.89      4.10 o
   1   9  14        3.24        2.88      1.57 o
   2   9  14        9.05       10.08      2.24 o
   3   9  14        2.77        0.47      1.58 o
   0  10  14        1.11        2.31      2.64 o
   1  10  14       22.63       25.17      2.29 o
   1   0  15     1257.86     1362.91     14.37 o
   2   0  15      110.87       99.50      1.76 o
   3   0  15       74.09       81.80      1.94 o
   4   0  15       26.54       22.57      1.48 o
   5   0  15       79.52       78.81      2.41 o
   6   0  15        1.94       -0.07      0.65 o
   7   0  15       15.86       17.78      1.92 o
   0   1  15      628.15      611.55      6.52 o
   1   1  15      637.95      696.12      5.33 o
   2   1  15      281.26      272.96      3.04 o
   3   1  15       30.24       29.46      1.03 o
   4   1  15        3.80        4.45      0.65 o
   5   1  15       63.47       60.34      1.67 o
   6   1  15       10.94        9.09      1.21 o
   7   1  15        7.59        7.20      1.30 o
   0   2  15        0.00        0.32      0.31 o
   1   2  15     1440.48     1502.29     11.65 o
   2   2  15      383.64      375.76      4.62 o
   3   2  15      114.51      114.03      1.91 o
   4   2  15       88.26       83.23      1.73 o
   5   2  15        6.94        7.91      0.89 o
   6   2  15       32.66       32.27      1.68 o
   7   2  15       19.50       20.83      1.90 o
   0   3  15      271.68      304.40      4.01 o
   1   3  15      214.21      197.83      2.36 o
   2   3  15      139.27      147.18      1.80 o
   3   3  15      179.94      179.21      2.45 o
   4   3  15        6.37        7.27      0.75 o
   5   3  15       60.68       55.55      1.76 o
   6   3  15        6.97        5.03      0.88 o
   7   3  15        1.78        1.45      1.32 o
   0   4  15      119.21      116.89      2.34 o
   1   4  15       44.12       48.54      0.97 o
   2   4  15       56.37       57.07      1.11 o
   3   4  15      282.61      268.35      3.53 o
   4   4  15       49.25       52.79      1.77 o
   5   4  15       49.32       58.41      1.74 o
   6   4  15       40.12       40.52      2.38 o
   0   5  15       31.88       35.05      1.45 o
   1   5  15       26.60       28.66      1.48 o
   2   5  15      145.18      138.60      2.20 o
   3   5  15       80.00       80.20      1.92 o
   4   5  15        9.83        9.83      0.90 o
   5   5  15       21.17       21.06      1.31 o
   6   5  15        8.99       10.05      1.64 o
   0   6  15        1.12        0.25      1.15 o
   1   6  15       18.04       17.64      1.18 o
   2   6  15      152.53      150.31      2.71 o
   3   6  15       78.96       72.78      1.91 o
   4   6  15        4.65        5.13      0.89 o
   5   6  15        8.63        7.96      1.63 o
   6   6  15       12.21       13.30      1.86 o
   0   7  15        2.19        4.41      1.89 o
   1   7  15       16.76       17.94      1.34 o
   2   7  15        3.19        4.21      0.82 o
   3   7  15        0.64        1.92      0.92 o
   4   7  15       33.97       26.93      3.08 o
   5   7  15        6.90        6.86      1.90 o
   0   8  15       30.17       34.97      3.59 o
   1   8  15      137.42      149.36      4.19 o
   2   8  15        7.23        7.77      1.09 o
   3   8  15       34.41       37.24      2.57 o
   4   8  15       22.56       21.61      2.38 o
   0   9  15       15.22       12.39      2.86 o
   1   9  15        4.25        2.78      1.28 o
   2   9  15       24.03       30.21      3.27 o
   3   9  15        4.01        1.57      1.78 o
   0  10  15       15.01       16.26      4.52 o
   1  10  15        1.70       -0.28      1.61 o
   0   0  16      700.87      716.06     10.48 o
   1   0  16     1340.61     1421.90     15.02 o
   2   0  16      539.85      589.22      7.56 o
   3   0  16      120.21      109.34      2.17 o
   4   0  16      315.10      314.01      5.10 o
   5   0  16       19.32       21.34      1.48 o
   6   0  16        0.23        0.10      0.91 o
   7   0  16        0.00        0.05      1.26 o
   0   1  16      414.07      437.20      5.32 o
   1   1  16      220.63      235.26      2.29 o
   2   1  16      338.16      350.88      3.87 o
   3   1  16      174.41      186.53      2.72 o
   4   1  16      174.06      160.38      2.86 o
   5   1  16       35.14       35.05      1.36 o
   6   1  16       14.48       14.85      1.03 o
   7   1  16       14.93       20.24      1.75 o
   0   2  16     1335.97     1407.32     13.08 o
   1   2  16      569.89      560.38      4.85 o
   2   2  16      328.49      330.61      3.57 o
   3   2  16       25.35       28.78      1.00 o
   4   2  16      319.26      318.96      3.98 o
   5   2  16       89.70       89.06      2.19 o
   6   2  16        4.41        4.25      0.87 o
   7   2  16        0.33       -0.50      1.12 o
   0   3  16        2.99        1.40      0.42 o
   1   3  16      347.71      348.78      3.20 o
   2   3  16        9.45       10.81      0.56 o
   3   3  16       40.01       41.36      1.15 o
   4   3  16      225.41      224.65      3.22 o
   5   3  16        3.64        3.32      0.76 o
   6   3  16       11.02       12.79      1.11 o
   7   3  16       32.59       40.19      2.60 o
   0   4  16      111.71      117.20      2.12 o
   1   4  16        8.27        8.79      0.53 o
   2   4  16       50.56       48.65      1.05 o
   3   4  16       63.75       68.38      1.62 o
   4   4  16       73.54       73.96      1.77 o
   5   4  16       73.51       76.98      1.98 o
   6   4  16        0.30        0.77      1.23 o
   0   5  16      234.63      237.89      4.15 o
   1   5  16       68.77       70.69      1.60 o
   2   5  16      198.26      189.52      2.69 o
   3   5  16      104.28       97.18      2.02 o
   4   5  16       98.20       92.57      2.80 o
   5   5  16       63.86       67.63      2.33 o
   6   5  16       39.84       45.42      2.59 o
   0   6  16       27.18       30.42      2.89 o
   1   6  16        9.02        6.28      1.05 o
   2   6  16       14.45       17.10      1.06 o
   3   6  16       21.22       19.48      1.26 o
   4   6  16        2.63        3.39      0.87 o
   5   6  16        1.35        1.44      1.29 o
   6   6  16        5.06        7.58      1.63 o
   0   7  16       13.18        9.59      2.22 o
   1   7  16       17.50       19.90      1.39 o
   2   7  16       19.76       22.75      1.64 o
   3   7  16       53.95       51.77      2.03 o
   4   7  16       18.82       20.68      2.09 o
   5   7  16        0.52       -0.40      1.30 o
   0   8  16       70.74       73.63      6.57 o
   1   8  16       11.94       12.49      1.62 o
   2   8  16       56.98       66.43      2.40 o
   3   8  16       17.94       16.23      2.57 o
   4   8  16        0.14        0.56      1.35 o
   0   9  16       29.22       35.27      3.86 o
   1   9  16       28.97       29.77      2.29 o
   2   9  16       19.07       18.47      1.96 o
   3   9  16        3.95        0.54      1.74 o
   0  10  16       10.58       15.74      3.27 o
   1  10  16       17.06       16.41      2.37 o
   1   0  17        1.02        0.97      0.38 o
   2   0  17      194.38      207.21      3.41 o
   3   0  17       29.48       26.37      1.27 o
   4   0  17        2.88        2.81      0.82 o
   5   0  17       46.97       46.12      1.99 o
   6   0  17       18.01       18.39      1.32 o
   7   0  17       28.49       29.94      2.29 o
   0   1  17      352.97      366.89      4.34 o
   1   1  17      452.14      476.44      4.03 o
   2   1  17      280.71      296.10      3.35 o
   3   1  17        3.86        4.80      0.59 o
   4   1  17      172.04      176.93      3.07 o
   5   1  17       93.56       92.62      2.30 o
   6   1  17       11.09       10.10      0.96 o
   7   1  17        0.42        0.22      1.30 o
   0   2  17      458.63      466.27      4.67 o
   1   2  17       60.91       58.04      0.95 o
   2   2  17      617.46      614.46      6.93 o
   3   2  17       23.92       21.73      0.92 o
   4   2  17       26.98       26.67      1.10 o
   5   2  17       68.03       59.63      2.36 o
   6   2  17       12.83       13.22      1.12 o
   7   2  17        0.69       -0.20      1.18 o
   0   3  17      160.19      174.43      2.85 o
   1   3  17      135.60      124.55      2.66 o
   2   3  17      177.81      182.68      2.33 o
   3   3  17        3.51        2.93      0.52 o
   4   3  17      177.82      176.68      3.21 o
   5   3  17      166.31      170.85      3.03 o
   6   3  17        2.62        2.41      1.10 o
   7   3  17       10.31       13.37      1.88 o
   0   4  17        3.99        2.47      0.58 o
   1   4  17        0.92        0.92      0.41 o
   2   4  17       23.66       21.74      0.77 o
   3   4  17      134.18      131.55      2.31 o
   4   4  17       28.73       25.93      1.17 o
   5   4  17        5.64        6.06      0.84 o
   6   4  17        5.10        5.65      1.42 o
   0   5  17      300.19      287.11      4.76 o
   1   5  17       22.06       24.83      0.97 o
   2   5  17       21.46       23.49      1.32 o
   3   5  17       11.54       11.28      0.89 o
   4   5  17       10.55        9.00      0.91 o
   5   5  17       10.13       12.39      1.36 o
   6   5  17       15.80       13.84      1.80 o
   0   6  17      108.37      107.24      4.97 o
   1   6  17       52.30       48.60      2.44 o
   2   6  17       17.86       17.03      0.99 o
   3   6  17       93.67       94.15      2.21 o
   4   6  17       56.77       50.02      1.86 o
   5   6  17       15.05       15.80      1.77 o
   0   7  17       76.75       74.35      4.47 o
   1   7  17        9.10        8.39      1.21 o
   2   7  17       43.39       39.13      2.40 o
   3   7  17       17.45       16.77      1.77 o
   4   7  17       11.45       11.51      1.80 o
   5   7  17        5.18        6.54      1.68 o
   0   8  17        9.09       10.03      2.42 o
   1   8  17       59.70       60.19      2.79 o
   2   8  17        6.76        7.28      1.19 o
   3   8  17        5.01        3.94      1.86 o
   4   8  17       18.23       18.00      2.42 o
   0   9  17        1.44       -2.03      2.03 o
   1   9  17        2.89        0.55      1.17 o
   2   9  17        3.29        4.41      1.96 o
   3   9  17        1.04        1.02      1.78 o
   0  10  17        5.91        7.96      2.84 o
   0   0  18        0.10        0.43      0.49 o
   1   0  18       16.13       12.37      0.74 o
   2   0  18      174.80      178.54      3.38 o
   3   0  18        1.28        0.81      0.58 o
   4   0  18      248.69      250.27      4.45 o
   5   0  18        5.43        5.76      1.06 o
   6   0  18       12.15       20.60      1.67 o
   7   0  18       12.91       16.79      2.63 o
   0   1  18      642.60      670.79      7.65 o
   1   1  18      388.32      385.44      4.49 o
   2   1  18      364.48      357.21      4.28 o
   3   1  18      221.80      210.04      3.02 o
   4   1  18        1.14        0.56      0.64 o
   5   1  18       85.49       79.96      2.05 o
   6   1  18        4.46        4.22      0.79 o
   7   1  18       13.48       13.44      1.52 o
   0   2  18      120.53      122.50      1.88 o
   1   2  18        5.56        8.97      0.68 o
   2   2  18      398.96      411.31      4.30 o
   3   2  18       55.08       57.93      1.60 o
   4   2  18      352.89      340.77      4.24 o
   5   2  18        2.03        1.53      0.71 o
   6   2  18        4.66        5.15      0.91 o
   7   2  18        8.32       10.08      1.51 o
   0   3  18        3.45        5.80      0.79 o
   1   3  18       31.39       30.80      0.88 o
   2   3  18      146.14      142.98      2.03 o
   3   3  18       49.32       50.11      1.23 o
   4   3  18       94.95       98.73      2.04 o
   5   3  18       33.92       31.54      1.43 o
   6   3  18        3.64        5.73      1.28 o
   7   3  18       11.43       12.71      2.26 o
   0   4  18      241.94      230.73      4.31 o
   1   4  18       89.37       88.78      1.56 o
   2   4  18      104.39      104.75      1.74 o
   3   4  18      128.01      119.29      2.21 o
   4   4  18        3.00        3.21      0.70 o
   5   4  18        0.82        0.87      0.66 o
   6   4  18       20.62       22.70      2.08 o
   0   5  18       19.80       18.71      1.53 o
   1   5  18       11.17       10.12      0.82 o
   2   5  18      169.86      164.15      2.78 o
   3   5  18       12.21       12.33      0.93 o
   4   5  18        8.89        8.57      0.91 o
   5   5  18        5.25        6.40      1.17 o
   6   5  18        7.79        8.55      1.64 o
   0   6  18       52.64       45.95      3.53 o
   1   6  18       31.90       28.30      1.98 o
   2   6  18      150.92      153.27      3.20 o
   3   6  18       45.79       46.17      1.63 o
   4   6  18        7.89        7.67      0.97 o
   5   6  18        1.26        0.96      1.17 o
   0   7  18       48.25       51.77      3.93 o
   1   7  18       58.54       61.46      2.58 o
   2   7  18       68.24       73.57      2.30 o
   3   7  18       12.39       10.26      1.21 o
   4   7  18        1.94        0.77      1.13 o
   5   7  18        2.88        1.45      1.42 o
   0   8  18       28.02       24.94      3.27 o
   1   8  18       18.63       19.64      2.18 o
   2   8  18        4.44        4.60      1.32 o
   3   8  18       34.89       40.38      2.61 o
   4   8  18        7.63        7.55      1.90 o
   0   9  18       15.46       19.52      3.31 o
   1   9  18       16.47       18.29      2.42 o
   2   9  18       48.29       51.89      5.49 o
   3   9  18        4.77        2.87      1.89 o
   1   0  19       67.72       81.37      1.66 o
   2   0  19      261.08      260.18      4.44 o
   3   0  19      151.58      148.54      5.01 o
   4   0  19       91.13       89.64      2.51 o
   5   0  19       33.48       36.04      1.90 o
   6   0  19       19.41       15.58      1.54 o
   7   0  19        2.89        3.07      2.10 o
   0   1  19        0.40        3.69      0.56 o
   1   1  19      261.39      272.19      3.51 o
   2   1  19       58.85       53.44      1.25 o
   3   1  19       77.41       77.23      1.61 o
   4   1  19      321.31      310.53      4.52 o
   5   1  19       30.11       33.31      1.47 o
   6   1  19        2.19        1.68      0.69 o
   7   1  19        2.25        3.26      1.21 o
   0   2  19      172.90      181.47      2.70 o
   1   2  19      345.68      365.23      3.16 o
   2   2  19      512.87      521.87      5.23 o
   3   2  19       72.28       65.12      1.58 o
   4   2  19        5.08        5.11      0.77 o
   5   2  19       27.86       29.38      1.49 o
   6   2  19        1.44        1.02      1.04 o
   7   2  19        0.46        1.02      1.20 o
   0   3  19       30.31       26.44      0.98 o
   1   3  19      100.68       96.44      1.55 o
   2   3  19      147.74      145.33      2.08 o
   3   3  19      144.07      133.59      2.07 o
   4   3  19       78.77       84.39      1.91 o
   5   3  19      111.13      105.79      3.27 o
   6   3  19        4.47        3.30      1.15 o
   0   4  19       42.34       46.42      1.78 o
   1   4  19       69.33       68.81      1.40 o
   2   4  19      114.38      115.22      1.86 o
   3   4  19      192.96      194.05      2.98 o
   4   4  19       35.99       32.79      1.34 o
   5   4  19        3.75        4.15      0.84 o
   6   4  19        9.53        9.56      1.48 o
   0   5  19       27.56       27.50      2.03 o
   1   5  19       84.10       78.33      1.85 o
   2   5  19      104.56      101.83      2.15 o
   3   5  19       47.96       48.70      1.54 o
   4   5  19       10.26        9.21      0.95 o
   5   5  19        7.52        7.19      1.21 o
   6   5  19        0.88       -0.55      1.17 o
   0   6  19      202.23      211.26      8.79 o
   1   6  19       36.64       36.88      2.47 o
   2   6  19        9.34        8.33      1.00 o
   3   6  19       38.76       38.46      1.55 o
   4   6  19        7.35        6.38      1.02 o
   5   6  19        2.51        0.88      1.17 o
   0   7  19       21.00       17.25      2.79 o
   1   7  19        7.89        7.34      1.54 o
   2   7  19       59.87       65.18      2.44 o
   3   7  19       20.18       19.85      1.54 o
   4   7  19        3.49        1.18      1.17 o
   5   7  19        2.84        2.87      1.64 o
   0   8  19       30.55       28.36      3.36 o
   1   8  19       33.45       31.35      2.48 o
   2   8  19        3.35        3.80      1.28 o
   3   8  19        2.75        6.89      1.91 o
   4   8  19        3.21        2.47      1.54 o
   0   9  19        3.55        6.25      2.56 o
   1   9  19        1.17        2.14      1.55 o
   2   9  19       16.92       17.10      2.78 o
   0   0  20       37.99       44.88      1.67 o
   1   0  20       40.13       48.20      1.29 o
   2   0  20      306.67      309.01      5.10 o
   3   0  20       17.98       17.38      1.46 o
   4   0  20       34.47       31.17      2.00 o
   5   0  20       45.73       45.30      2.03 o
   6   0  20       53.10       50.00      2.89 o
   7   0  20        1.14       -0.73      1.89 o
   0   1  20      230.91      260.78      3.48 o
   1   1  20      195.84      202.17      2.44 o
   2   1  20      167.37      159.91      2.34 o
   3   1  20       37.25       35.34      1.17 o
   4   1  20       42.83       39.87      2.35 o
   5   1  20       22.74       22.04      1.60 o
   6   1  20       23.23       25.04      1.41 o
   7   1  20        2.73        4.97      1.27 o
   0   2  20       40.72       41.84      1.28 o
   1   2  20      445.84      461.11      4.22 o
   2   2  20        5.47        8.43      0.69 o
   3   2  20       35.74       37.70      1.29 o
   4   2  20        2.01        1.83      0.69 o
   5   2  20        8.82       10.16      1.07 o
   6   2  20        4.59        1.56      1.05 o
   7   2  20        6.37        6.50      1.42 o
   0   3  20      157.49      168.06      3.96 o
   1   3  20      174.22      176.36      2.27 o
   2   3  20       54.98       56.22      1.32 o
   3   3  20      104.99       97.98      1.77 o
   4   3  20       24.91       19.64      1.45 o
   5   3  20       11.10        9.07      1.04 o
   6   3  20        2.55        2.91      1.20 o
   0   4  20      194.44      196.68      3.99 o
   1   4  20       99.05       97.16      1.71 o
   2   4  20       52.06       54.95      1.31 o
   3   4  20        8.58        8.70      0.83 o
   4   4  20       11.01       10.49      0.93 o
   5   4  20       14.01       13.20      1.27 o
   6   4  20       15.40       18.40      1.80 o
   0   5  20      497.91      477.40      8.80 o
   1   5  20       29.77       34.33      1.33 o
   2   5  20        1.74        2.54      0.69 o
   3   5  20       97.04       99.94      2.18 o
   4   5  20       59.86       59.95      1.79 o
   5   5  20       12.32        9.60      1.31 o
   6   5  20       21.67       25.00      3.24 o
   0   6  20       25.99       22.82      2.05 o
   1   6  20      239.10      233.37      7.91 o
   2   6  20        6.15        5.42      0.94 o
   3   6  20        3.38        2.52      1.02 o
   4   6  20        0.69       -0.84      0.84 o
   5   6  20        0.25       -0.76      1.05 o
   0   7  20       52.53       47.67      3.92 o
   1   7  20        1.68        0.62      1.86 o
   2   7  20       23.05       30.74      1.85 o
   3   7  20       26.23       23.71      1.61 o
   4   7  20        5.79        2.08      1.20 o
   0   8  20        0.05       -0.66      1.66 o
   1   8  20        3.20        5.53      1.58 o
   2   8  20        1.96        1.34      1.44 o
   3   8  20        8.10        6.83      1.88 o
   4   8  20        4.45        5.09      1.83 o
   0   9  20       10.77       15.21      3.07 o
   1   9  20        0.75       -1.20      1.49 o
   2   9  20        6.85        8.04      2.23 o
   1   0  21      464.67      489.09      6.42 o
   2   0  21        6.19        5.94      0.81 o
   3   0  21       71.06       66.06      2.50 o
   4   0  21       99.75       92.30      3.66 o
   5   0  21      104.44      105.00      3.70 o
   6   0  21       48.51       47.05      2.85 o
   7   0  21        0.01        0.32      1.77 o
   0   1  21       55.86       68.85      1.51 o
   1   1  21      130.16      128.02      1.99 o
   2   1  21       92.86       97.53      1.87 o
   3   1  21      227.29      219.36      3.05 o
   4   1  21       10.91       10.36      0.89 o
   5   1  21        6.72        6.86      0.91 o
   6   1  21        0.15       -0.10      0.76 o
   7   1  21       22.36       27.21      1.89 o
   0   2  21        6.50        7.68      0.69 o
   1   2  21       31.94       34.87      0.97 o
   2   2  21       51.43       53.15      1.28 o
   3   2  21      372.87      362.33      4.60 o
   4   2  21      173.71      155.38      2.99 o
   5   2  21       44.43       44.97      1.76 o
   6   2  21       39.25       44.97      2.17 o
   0   3  21      174.59      177.17      4.37 o
   1   3  21      341.56      334.04      3.73 o
   2   3  21       45.70       47.00      1.24 o
   3   3  21      262.29      241.03      3.07 o
   4   3  21        8.37        7.78      0.89 o
   5   3  21       10.83       12.55      1.18 o
   6   3  21        8.36        8.93      1.49 o
   0   4  21      147.25      151.28      3.73 o
   1   4  21       54.89       54.56      1.36 o
   2   4  21      271.46      257.66      3.15 o
   3   4  21       47.10       50.26      1.52 o
   4   4  21       11.34        7.60      0.89 o
   5   4  21        7.61        6.56      1.09 o
   6   4  21        7.38        9.85      1.53 o
   0   5  21       14.60       15.16      1.74 o
   1   5  21      496.61      499.73      6.65 o
   2   5  21      147.56      141.09      2.62 o
   3   5  21      219.21      215.81      3.36 o
   4   5  21        3.94        3.61      0.82 o
   5   5  21        4.83        4.77      1.10 o
   6   5  21        0.62        0.62      1.38 o
   0   6  21      188.16      176.98     10.14 o
   1   6  21        8.72        8.72      1.21 o
   2   6  21       16.12       16.68      1.39 o
   3   6  21        2.63        5.00      0.89 o
   4   6  21        7.89        7.74      1.20 o
   5   6  21        0.77        2.38      1.13 o
   0   7  21       10.98       10.91      2.46 o
   1   7  21        8.03        8.00      1.90 o
   2   7  21       82.93       87.46      3.85 o
   3   7  21       12.86       11.22      1.40 o
   4   7  21       19.40       23.13      2.03 o
   0   8  21        1.25        3.78      2.20 o
   1   8  21       17.60       19.28      2.56 o
   2   8  21        6.90        2.46      1.75 o
   3   8  21        9.70       11.66      2.53 o
   0   9  21       20.09       21.91      3.50 o
   1   9  21        3.08        1.74      2.60 o
   2   9  21        6.31        3.86      1.98 o
   0   0  22      128.78      132.23      3.15 o
   1   0  22       28.93       32.00      1.32 o
   2   0  22       60.27       60.80      1.94 o
   3   0  22       29.82       23.72      1.69 o
   4   0  22       83.03       70.47      2.87 o
   5   0  22        7.78        7.88      1.50 o
   6   0  22        3.01        2.90      1.35 o
   0   1  22      547.56      558.45      6.30 o
   1   1  22      171.84      170.60      2.29 o
   2   1  22       88.12       89.20      1.94 o
   3   1  22       49.11       49.63      1.40 o
   4   1  22      126.16      120.77      2.35 o
   5   1  22       70.76       68.82      1.95 o
   6   1  22       30.36       36.55      1.67 o
   0   2  22       93.71      103.88      2.03 o
   1   2  22       22.08       26.60      0.82 o
   2   2  22      208.34      204.88      2.85 o
   3   2  22      604.68      580.14      6.60 o
   4   2  22        4.43        4.00      0.89 o
   5   2  22        1.38        0.54      0.77 o
   6   2  22        0.01        1.47      0.99 o
   0   3  22       63.03       59.63      1.78 o
   1   3  22      148.76      144.11      2.53 o
   2   3  22       43.24       39.86      1.39 o
   3   3  22      271.33      269.52      3.34 o
   4   3  22        4.54        4.61      0.82 o
   5   3  22        0.40        0.22      0.77 o
   6   3  22       10.94       10.78      1.44 o
   0   4  22      271.85      279.51      6.05 o
   1   4  22       36.91       32.47      1.21 o
   2   4  22       99.95      105.38      1.97 o
   3   4  22       88.30       84.06      1.97 o
   4   4  22       30.03       28.16      1.32 o
   5   4  22        8.87        8.53      1.14 o
   6   4  22        1.47       -0.76      1.37 o
   0   5  22       54.09       53.22      3.61 o
   1   5  22       50.19       61.69      1.89 o
   2   5  22      111.03      109.42      2.32 o
   3   5  22        1.68        2.38      0.73 o
   4   5  22        4.06        2.99      0.79 o
   5   5  22        1.66        1.26      0.97 o
   0   6  22       35.57       37.03      2.96 o
   1   6  22       18.22       18.59      1.78 o
   2   6  22       49.00       50.88      2.16 o
   3   6  22       28.39       26.83      1.41 o
   4   6  22        5.28        6.41      1.17 o
   5   6  22        1.84        1.30      1.13 o
   0   7  22       17.20       24.28      3.34 o
   1   7  22       10.06        8.43      2.03 o
   2   7  22       24.23       26.61      1.95 o
   3   7  22        1.27        0.35      1.08 o
   4   7  22        1.86        1.13      1.38 o
   0   8  22       32.90       42.10      4.06 o
   1   8  22       16.52       15.54      2.48 o
   2   8  22        2.20       -1.10      1.63 o
   3   8  22        4.39        6.21      1.83 o
   0   9  22       20.31       15.20      3.18 o
   1   9  22        7.12       11.57      2.41 o
   2   9  22        1.58       -1.52      2.30 o
   1   0  23       71.68       73.75      1.95 o
   2   0  23        2.02        1.66      0.84 o
   3   0  23      301.32      269.87      5.79 o
   4   0  23       41.30       36.49      2.26 o
   5   0  23        1.04        0.82      1.10 o
   6   0  23        6.78        4.97      1.55 o
   0   1  23        0.24        4.87      0.81 o
   1   1  23      106.27      111.04      1.73 o
   2   1  23       11.41       11.73      0.79 o
   3   1  23       40.17       37.83      1.33 o
   4   1  23        2.96        3.52      0.71 o
   5   1  23       14.65       11.78      1.06 o
   6   1  23       24.47       21.12      1.42 o
   0   2  23        0.25        0.17      0.50 o
   1   2  23      142.29      137.20      2.23 o
   2   2  23       39.03       38.70      1.47 o
   3   2  23      209.46      201.93      3.01 o
   4   2  23       65.63       61.15      1.95 o
   5   2  23       13.07       10.34      1.11 o
   6   2  23       21.67       28.00      1.67 o
   0   3  23      156.18      151.63      4.88 o
   1   3  23       88.12       88.55      1.78 o
   2   3  23      608.09      588.33      6.01 o
   3   3  23      214.16      199.63      2.78 o
   4   3  23       21.99       23.09      1.26 o
   5   3  23       19.83       24.59      1.70 o
   6   3  23        8.28        7.63      1.40 o
   0   4  23      131.58      129.98      3.65 o
   1   4  23      174.20      162.66      2.85 o
   2   4  23       49.61       47.70      1.31 o
   3   4  23        9.65       10.19      0.93 o
   4   4  23       10.74        9.45      0.95 o
   5   4  23        4.75        3.62      1.11 o
   6   4  23        2.61        0.44      1.23 o
   0   5  23      130.17      126.08      4.13 o
   1   5  23      242.94      230.48      4.42 o
   2   5  23       88.33       91.95      2.13 o
   3   5  23       22.49       23.46      1.26 o
   4   5  23       15.62       14.23      1.23 o
   5   5  23        0.18        1.49      0.97 o
   0   6  23       54.82       57.82      3.03 o
   1   6  23       45.75       39.66      2.37 o
   2   6  23        4.38        3.30      1.04 o
   3   6  23        1.13        0.13      0.74 o
   4   6  23        0.17       -0.49      0.90 o
   5   6  23       10.81       10.20      1.47 o
   0   7  23        1.60       -0.30      1.87 o
   1   7  23       13.55       12.95      2.21 o
   2   7  23       28.55       31.04      2.09 o
   3   7  23       15.57       11.43      1.77 o
   4   7  23       12.59       13.26      1.73 o
   0   8  23        3.47        9.74      3.34 o
   1   8  23       24.24       29.62      3.57 o
   2   8  23       14.31       17.40      2.98 o
   3   8  23        1.65        0.02      1.33 o
   0   9  23        9.20        9.46      2.88 o
   1   9  23        3.92        2.39      2.74 o
   0   0  24       11.89       12.44      1.16 o
   1   0  24       25.14       25.92      1.27 o
   2   0  24        1.55        2.04      0.77 o
   3   0  24        7.50        6.00      1.25 o
   4   0  24       54.57       48.00      2.53 o
   5   0  24        1.26        1.45      1.21 o
   6   0  24        2.01        2.58      1.49 o
   0   1  24       26.34       28.01      1.08 o
   1   1  24       93.05       94.77      1.61 o
   2   1  24       55.70       54.43      1.42 o
   3   1  24       37.30       32.11      1.56 o
   4   1  24      112.91      113.29      2.33 o
   5   1  24       30.86       31.05      1.47 o
   6   1  24        7.36        6.81      1.09 o
   0   2  24       17.09       19.06      1.00 o
   1   2  24      175.55      181.02      2.81 o
   2   2  24      221.78      214.30      2.89 o
   3   2  24        4.63        4.45      0.69 o
   4   2  24        0.59        0.53      0.73 o
   5   2  24        0.68       -0.63      0.81 o
   6   2  24       33.61       35.33      1.87 o
   0   3  24        6.48        4.19      1.05 o
   1   3  24      485.25      470.80      5.03 o
   2   3  24       82.85       82.62      2.16 o
   3   3  24      124.73      128.23      2.36 o
   4   3  24       13.21       10.21      1.02 o
   5   3  24       23.47       24.63      1.73 o
   6   3  24        1.85        4.38      1.18 o
   0   4  24       17.27       20.11      1.97 o
   1   4  24       93.19       84.89      3.00 o
   2   4  24      139.03      135.65      2.26 o
   3   4  24        5.73        6.36      0.87 o
   4   4  24       41.72       37.00      1.51 o
   5   4  24       19.65       21.60      1.71 o
   6   4  24        2.64        1.09      1.48 o
   0   5  24        8.77        6.93      2.14 o
   1   5  24        9.79        8.29      1.12 o
   2   5  24       74.96       72.88      2.28 o
   3   5  24       16.45       13.85      1.08 o
   4   5  24        3.44        3.43      0.90 o
   5   5  24        0.82       -0.34      0.98 o
   0   6  24       71.03       76.78      3.50 o
   1   6  24        6.91        6.95      1.54 o
   2   6  24       29.38       31.87      1.87 o
   3   6  24       39.20       39.07      1.78 o
   4   6  24        0.60        1.06      0.98 o
   5   6  24        6.66        7.49      1.30 o
   0   7  24        0.09       -0.78      1.67 o
   1   7  24        2.16       -0.51      1.37 o
   2   7  24        5.92        8.86      2.77 o
   3   7  24        4.41        4.20      2.14 o
   4   7  24        0.20       -1.09      1.09 o
   0   8  24        0.27        3.34      2.77 o
   1   8  24       10.76       13.28      2.39 o
   2   8  24        1.28       -1.32      1.78 o
   3   8  24        3.81        1.84      1.46 o
   0   9  24        0.61        1.40      2.93 o
   1   9  24       18.25       22.49      5.65 o
   1   0  25       45.01       46.26      1.94 o
   2   0  25        0.40       -0.59      0.59 o
   3   0  25      303.06      289.59      6.20 o
   4   0  25       14.29       16.06      1.76 o
   5   0  25      108.00       98.08      3.75 o
   6   0  25       11.82        7.71      1.83 o
   0   1  25        1.74        3.94      0.69 o
   1   1  25       22.90       25.73      0.97 o
   2   1  25       96.45      100.64      1.97 o
   3   1  25       64.20       64.39      1.91 o
   4   1  25        3.58        2.18      0.82 o
   5   1  25        5.30        3.66      0.88 o
   6   1  25        3.11        2.27      1.07 o
   0   2  25      164.74      166.14      3.82 o
   1   2  25      172.06      175.82      3.00 o
   2   2  25      335.54      320.61      3.95 o
   3   2  25       71.06       64.43      1.61 o
   4   2  25        4.94        4.33      1.14 o
   5   2  25       13.51       15.66      1.30 o
   6   2  25        2.22        1.31      1.00 o
   0   3  25       11.82       13.74      1.37 o
   1   3  25       78.41       76.42      1.64 o
   2   3  25      127.41      118.34      2.02 o
   3   3  25        3.64        3.58      0.73 o
   4   3  25       33.54       29.80      1.63 o
   5   3  25        1.60        1.26      1.01 o
   6   3  25        9.21       10.74      1.52 o
   0   4  25       80.26       78.83      5.89 o
   1   4  25       35.32       37.49      1.86 o
   2   4  25       75.16       72.31      1.61 o
   3   4  25      131.83      117.10      2.41 o
   4   4  25        5.51        3.80      0.90 o
   5   4  25       10.86       10.84      1.41 o
   0   5  25        6.38        4.76      2.13 o
   1   5  25       85.58       82.89      2.66 o
   2   5  25        7.50        7.02      1.05 o
   3   5  25       44.56       44.41      1.62 o
   4   5  25        3.67        2.48      0.92 o
   5   5  25        6.82        8.36      1.26 o
   0   6  25      200.63      213.54      7.31 o
   1   6  25       22.26       18.45      3.24 o
   2   6  25       19.84       19.37      1.76 o
   3   6  25        5.60        6.90      1.17 o
   4   6  25        3.98        3.89      1.16 o
   0   7  25       12.06        7.37      3.32 o
   1   7  25       27.17       28.93      2.84 o
   2   7  25        7.20        9.40      1.67 o
   3   7  25        0.96        0.12      1.30 o
   4   7  25        5.57        4.54      1.59 o
   0   8  25        0.34        2.11      2.81 o
   1   8  25        1.29        1.51      1.68 o
   2   8  25       10.60       13.38      3.97 o
   0   0  26      250.08      246.24      5.33 o
   1   0  26        3.95        8.61      0.95 o
   2   0  26       32.10       33.79      1.78 o
   3   0  26       54.56       50.21      2.48 o
   4   0  26        0.03       -0.98      0.98 o
   5   0  26       46.67       50.79      3.95 o
   6   0  26        0.72        3.63      1.58 o
   0   1  26      458.84      446.61      5.47 o
   1   1  26       85.68       82.38      1.56 o
   2   1  26      189.25      184.56      2.83 o
   3   1  26      109.42      103.50      2.44 o
   4   1  26       30.92       27.25      1.50 o
   5   1  26        6.03        6.17      1.09 o
   6   1  26       18.25       22.30      1.67 o
   0   2  26      394.15      393.15      5.81 o
   1   2  26       89.22       89.78      1.85 o
   2   2  26      325.39      289.55      4.03 o
   3   2  26       77.88       78.71      1.78 o
   4   2  26       45.50       38.60      1.60 o
   5   2  26       18.59       19.89      1.43 o
   6   2  26        2.89        3.30      1.09 o
   0   3  26       78.13       74.90      2.66 o
   1   3  26      147.42      144.14      2.46 o
   2   3  26       97.36       93.37      1.81 o
   3   3  26        5.91        5.37      0.77 o
   4   3  26       72.96       65.88      2.15 o
   5   3  26        0.34       -0.96      0.96 o
   6   3  26       11.52        9.79      1.41 o
   0   4  26       96.60       99.98      3.76 o
   1   4  26        4.02        2.65      0.73 o
   2   4  26      104.45       93.91      1.97 o
   3   4  26       16.19       12.59      1.02 o
   4   4  26       17.89       20.68      1.45 o
   5   4  26        2.50        1.71      1.08 o
   0   5  26       35.28       37.93      3.28 o
   1   5  26       28.62       26.42      1.59 o
   2   5  26       68.38       70.58      2.33 o
   3   5  26       27.91       24.73      1.34 o
   4   5  26        3.56        5.85      1.10 o
   5   5  26        1.23        0.58      1.01 o
   0   6  26       26.14       34.30      3.13 o
   1   6  26        5.81        5.04      1.45 o
   2   6  26       29.46       29.74      2.99 o
   3   6  26       28.00       28.96      1.97 o
   4   6  26        0.69       -0.26      1.02 o
   0   7  26        7.17        6.13      3.07 o
   1   7  26        4.22        5.63      1.76 o
   2   7  26       13.15       12.69      2.09 o
   3   7  26       20.57       21.89      2.27 o
   0   8  26        8.51       12.50      4.30 o
   1   8  26       35.09       41.06      3.47 o
   2   8  26        1.09       -0.33      1.78 o
   1   0  27      204.08      201.01      3.74 o
   2   0  27       63.80       62.42      2.73 o
   3   0  27        9.22        7.54      1.36 o
   4   0  27       19.31       17.18      1.86 o
   5   0  27        3.29        5.42      1.49 o
   6   0  27        4.21        2.24      1.57 o
   0   1  27      263.63      266.57      4.54 o
   1   1  27      182.01      182.72      2.50 o
   2   1  27       94.09       96.58      2.33 o
   3   1  27       72.05       68.05      2.02 o
   4   1  27        4.95        5.55      0.97 o
   5   1  27       25.83       28.07      2.31 o
   6   1  27        2.36        2.17      1.10 o
   0   2  27       23.85       26.75      1.38 o
   1   2  27       65.44       60.20      1.57 o
   2   2  27      149.51      156.68      3.62 o
   3   2  27        1.73        1.61      0.65 o
   4   2  27        2.14        2.34      0.82 o
   5   2  27       11.47        8.82      1.17 o
   6   2  27        1.59        1.48      1.05 o
   0   3  27       30.64       28.19      3.13 o
   1   3  27       27.14       27.53      1.59 o
   2   3  27      133.97      131.39      2.37 o
   3   3  27       27.08       21.73      1.13 o
   4   3  27       23.59       21.86      1.65 o
   5   3  27        1.58        0.86      0.94 o
   0   4  27      155.19      164.80      4.99 o
   1   4  27       27.09       32.23      1.42 o
   2   4  27       71.52       68.85      1.73 o
   3   4  27       47.81       45.05      1.60 o
   4   4  27       27.38       26.72      1.61 o
   5   4  27        1.90        3.84      1.23 o
   0   5  27        0.36       -0.94      1.09 o
   1   5  27       51.76       54.06      2.28 o
   2   5  27       25.48       28.11      2.10 o
   3   5  27       45.31       50.96      1.94 o
   4   5  27        6.74        6.60      1.17 o
   5   5  27        9.54       13.99      1.61 o
   0   6  27       14.43       12.59      2.17 o
   1   6  27       21.31       24.54      2.49 o
   2   6  27       20.53       17.26      1.76 o
   3   6  27        0.17        0.11      1.03 o
   4   6  27        0.86        0.96      1.04 o
   0   7  27       16.29       15.26      4.13 o
   1   7  27        5.98        5.95      1.86 o
   2   7  27        4.78        3.09      1.63 o
   3   7  27        4.18        4.50      1.54 o
   0   8  27        0.11       -0.05      2.72 o
   1   8  27       11.30       13.90      2.95 o
   2   8  27        6.84        6.20      4.54 o
   0   0  28      669.00      675.89     14.51 o
   1   0  28      194.73      188.30      3.66 o
   2   0  28       41.04       43.36      2.60 o
   3   0  28       47.53       41.53      2.40 o
   4   0  28        0.06        0.30      1.10 o
   5   0  28       34.57       26.64      2.39 o
   6   0  28        3.01        1.97      1.52 o
   0   1  28      121.93      121.18      2.58 o
   1   1  28       48.40       50.65      1.32 o
   2   1  28      202.61      193.57      3.24 o
   3   1  28       18.41       15.70      1.16 o
   4   1  28        8.26        5.26      0.97 o
   5   1  28       10.82       11.68      1.43 o
   6   1  28        2.37        0.64      1.01 o
   0   2  28        0.51        2.47      0.78 o
   1   2  28       48.05       45.51      1.35 o
   2   2  28       91.83       88.58      2.07 o
   3   2  28      121.78      115.48      2.67 o
   4   2  28       31.06       30.99      1.39 o
   5   2  28        7.30        8.02      1.34 o
   6   2  28       19.79       22.72      1.80 o
   0   3  28       52.59       52.07      4.17 o
   1   3  28       14.97       16.59      1.11 o
   2   3  28      131.99      127.62      2.41 o
   3   3  28       89.71       79.40      2.09 o
   4   3  28       29.00       29.48      1.65 o
   5   3  28        4.64        2.77      1.02 o
   0   4  28       59.85       60.83      4.69 o
   1   4  28       53.46       56.57      1.81 o
   2   4  28       31.14       25.79      1.16 o
   3   4  28       75.04       72.77      1.99 o
   4   4  28       11.11       13.20      1.32 o
   5   4  28        0.10       -0.85      1.03 o
   0   5  28        7.27        8.61      2.13 o
   1   5  28       27.81       27.89      1.81 o
   2   5  28       68.03       66.01      2.54 o
   3   5  28        1.06        1.66      0.88 o
   4   5  28        3.83        4.81      1.10 o
   0   6  28       68.00       64.06      4.08 o
   1   6  28       10.82       15.85      2.14 o
   2   6  28       20.93       19.27      2.09 o
   3   6  28        2.34        4.61      1.38 o
   4   6  28        1.42        3.66      1.49 o
   0   7  28        2.02        4.79      2.93 o
   1   7  28       33.46       37.87      3.95 o
   2   7  28        7.59        6.26      1.85 o
   3   7  28        9.24        5.92      1.70 o
   0   8  28       27.28       30.74      5.67 o
   1   8  28        0.60        0.61      2.40 o
   1   0  29      111.83      104.55      2.66 o
   2   0  29       87.71       87.49      2.80 o
   3   0  29       78.42       86.77      5.07 o
   4   0  29       63.06       53.82      3.75 o
   5   0  29        1.77        0.49      1.35 o
   6   0  29        5.34        7.77      1.91 o
   0   1  29        7.61        9.76      1.25 o
   1   1  29      188.95      181.73      2.70 o
   2   1  29       26.35       28.16      1.43 o
   3   1  29       67.15       63.13      1.93 o
   4   1  29       23.69       25.92      1.55 o
   5   1  29        2.00        2.80      0.98 o
   0   2  29       77.22       79.02      2.26 o
   1   2  29       78.93       79.48      1.87 o
   2   2  29        4.33        6.08      0.82 o
   3   2  29       22.63       19.44      1.31 o
   4   2  29       32.65       33.54      1.63 o
   5   2  29       10.71       14.28      1.42 o
   0   3  29       23.16       26.02      2.52 o
   1   3  29       60.82       62.50      1.71 o
   2   3  29       17.66       19.08      1.20 o
   3   3  29       50.39       49.84      1.57 o
   4   3  29        9.35        7.66      1.16 o
   5   3  29        4.00        4.77      1.17 o
   0   4  29       19.04       18.54      2.01 o
   1   4  29       69.21       69.09      2.15 o
   2   4  29       21.27       21.09      1.22 o
   3   4  29       53.66       53.54      1.91 o
   4   4  29       24.51       25.76      1.61 o
   5   4  29        1.61        0.80      1.14 o
   0   5  29       11.70       12.27      1.85 o
   1   5  29        9.72        9.13      1.33 o
   2   5  29        3.88        4.73      1.25 o
   3   5  29       16.74       15.92      1.58 o
   4   5  29       13.48       16.72      1.48 o
   0   6  29       22.21       24.79      3.12 o
   1   6  29       23.69       20.87      2.39 o
   2   6  29       17.28       21.01      2.22 o
   3   6  29       14.92       16.24      2.12 o
   4   6  29        9.47       12.43      1.84 o
   0   7  29        0.45        3.60      2.93 o
   1   7  29        6.91        8.90      2.41 o
   2   7  29        8.98        8.20      2.04 o
   3   7  29        2.74        3.01      1.70 o
   0   8  29        2.22        2.74      3.39 o
   1   8  29       44.14       55.69      5.10 o
   0   0  30      235.70      216.47      5.82 o
   1   0  30       82.29       77.12      2.32 o
   2   0  30       15.39       15.31      1.53 o
   3   0  30      178.22      169.30      4.93 o
   4   0  30       11.59       14.80      2.37 o
   5   0  30        1.22        1.22      1.29 o
   0   1  30      448.21      427.53      7.60 o
   1   1  30       20.00       23.57      1.09 o
   2   1  30       19.72       20.91      1.10 o
   3   1  30       79.38       78.50      2.16 o
   4   1  30        5.24        4.71      1.05 o
   5   1  30        6.70        5.66      1.15 o
   0   2  30       31.78       32.14      1.99 o
   1   2  30       12.97       13.95      0.94 o
   2   2  30        4.12        3.49      0.77 o
   3   2  30        0.17        0.34      0.74 o
   4   2  30       26.66       25.17      1.51 o
   5   2  30        3.18        3.67      1.17 o
   0   3  30       37.70       35.78      2.55 o
   1   3  30       37.09       43.27      1.60 o
   2   3  30       28.06       22.63      1.29 o
   3   3  30       90.89       87.88      2.03 o
   4   3  30       18.75       14.88      1.47 o
   5   3  30        6.61        5.13      1.12 o
   0   4  30        2.61        2.80      1.34 o
   1   4  30        2.62        2.94      0.96 o
   2   4  30        1.42        1.77      0.77 o
   3   4  30       42.62       42.44      1.79 o
   4   4  30       20.13       20.71      1.60 o
   5   4  30        1.06        2.23      1.14 o
   0   5  30        0.25       -0.53      1.19 o
   1   5  30        9.26        7.86      1.20 o
   2   5  30       11.44        9.94      1.37 o
   3   5  30        5.18        5.27      1.42 o
   4   5  30       12.43       15.48      1.63 o
   0   6  30        0.95        0.94      1.62 o
   1   6  30       23.65       22.10      2.16 o
   2   6  30        7.17        9.81      2.02 o
   3   6  30        5.06        3.69      1.59 o
   0   7  30        1.98        2.56      3.04 o
   1   7  30        9.64       10.99      2.78 o
   2   7  30        2.12       -0.44      1.52 o
   1   0  31       99.10      100.14      2.72 o
   2   0  31       41.79       41.18      2.14 o
   3   0  31      104.59       99.22      3.26 o
   4   0  31        0.06       -0.86      1.10 o
   5   0  31       21.80       23.44      2.37 o
   0   1  31       28.33       36.43      2.14 o
   1   1  31      270.98      259.12      3.46 o
   2   1  31       46.18       47.33      1.61 o
   3   1  31       29.94       28.17      1.48 o
   4   1  31        6.34        2.96      0.92 o
   5   1  31        4.17        2.93      1.06 o
   0   2  31      240.78      220.79      5.76 o
   1   2  31       36.28       39.31      1.45 o
   2   2  31        2.60        3.04      0.78 o
   3   2  31       67.81       64.82      2.04 o
   4   2  31       13.19       17.22      1.37 o
   5   2  31        0.21        1.45      1.12 o
   0   3  31        6.95        7.42      1.60 o
   1   3  31       83.50       79.28      2.08 o
   2   3  31       15.52       11.68      1.35 o
   3   3  31       43.30       41.76      1.75 o
   4   3  31        0.01       -0.38      0.99 o
   5   3  31       21.84       26.94      1.98 o
   0   4  31        6.20        5.70      1.92 o
   1   4  31       74.03       74.04      3.29 o
   2   4  31       52.35       53.39      1.88 o
   3   4  31       31.68       31.23      1.63 o
   4   4  31       26.92       29.04      1.78 o
   0   5  31        0.81       -0.15      1.24 o
   1   5  31       45.00       50.79      2.21 o
   2   5  31        9.66        9.15      1.33 o
   3   5  31        7.64        6.89      1.27 o
   4   5  31       10.85       12.61      1.56 o
   0   6  31       24.18       29.82      3.29 o
   1   6  31        4.83        5.67      1.56 o
   2   6  31        4.86        2.95      1.66 o
   3   6  31        8.28        8.45      1.82 o
   0   7  31       44.68       50.91      6.43 o
   1   7  31       11.36       12.65      2.94 o
   2   7  31        5.41        4.68      2.43 o
   0   0  32      409.07      406.61      9.09 o
   1   0  32        5.91        6.60      1.05 o
   2   0  32        8.66        7.51      1.31 o
   3   0  32       72.91       72.63      2.85 o
   4   0  32        8.15        6.12      1.58 o
   5   0  32        0.26        1.83      1.42 o
   0   1  32       22.93       25.04      1.77 o
   1   1  32       43.22       43.73      1.52 o
   2   1  32       90.88       88.95      2.14 o
   3   1  32        6.02        4.81      0.98 o
   4   1  32       13.09       12.89      1.27 o
   5   1  32        8.40        8.16      1.33 o
   0   2  32      113.52      126.22      4.59 o
   1   2  32       25.14       26.04      1.28 o
   2   2  32       36.81       35.70      1.48 o
   3   2  32       24.97       20.74      1.38 o
   4   2  32        7.31        6.19      1.09 o
   5   2  32        3.96        3.79      1.26 o
   0   3  32       83.29       87.80      5.75 o
   1   3  32       20.39       19.08      1.59 o
   2   3  32        3.26        2.52      0.85 o
   3   3  32       23.38       28.26      1.52 o
   4   3  32       11.23       11.34      1.35 o
   5   3  32        0.81        0.52      1.09 o
   0   4  32        9.00        5.64      1.63 o
   1   4  32       13.43       13.83      1.63 o
   2   4  32       14.58       16.34      1.28 o
   3   4  32       44.89       52.53      2.11 o
   4   4  32       54.68       49.97      2.37 o
   0   5  32        1.48        2.03      1.38 o
   1   5  32       32.58       33.71      1.91 o
   2   5  32       10.87       10.16      1.39 o
   3   5  32        0.18        0.39      1.04 o
   4   5  32        2.06        1.41      1.13 o
   0   6  32        9.42       14.44      2.62 o
   1   6  32       30.72       32.98      2.54 o
   2   6  32       10.08        9.06      2.07 o
   3   6  32        3.36        4.21      1.64 o
   0   7  32        0.82        2.35      2.83 o
   1   7  32       12.57       14.32      3.07 o
   1   0  33        5.76        5.32      1.21 o
   2   0  33        8.16        7.50      1.40 o
   3   0  33       17.05       15.05      1.68 o
   4   0  33       20.09       19.13      2.15 o
   5   0  33        3.23        3.04      1.61 o
   0   1  33      110.52      109.43      3.20 o
   1   1  33        6.84        9.33      0.94 o
   2   1  33       33.44       31.88      1.45 o
   3   1  33       12.38       18.01      1.33 o
   4   1  33        1.80        1.08      0.89 o
   5   1  33        3.97        2.17      1.08 o
   0   2  33      200.96      196.57      5.92 o
   1   2  33      101.72       94.86      2.18 o
   2   2  33       10.31       12.47      1.02 o
   3   2  33       21.99       20.67      1.40 o
   4   2  33       33.98       34.66      1.77 o
   5   2  33        2.35        2.14      1.25 o
   0   3  33       43.95       44.68      2.99 o
   1   3  33        3.39        3.40      0.88 o
   2   3  33       48.58       49.63      1.65 o
   3   3  33       13.38       12.63      1.24 o
   4   3  33       63.24       64.96      2.84 o
   0   4  33        7.34        6.43      1.66 o
   1   4  33       69.92       71.03      2.59 o
   2   4  33        6.33        6.25      1.03 o
   3   4  33        8.76        9.10      1.37 o
   4   4  33       34.91       32.23      2.08 o
   0   5  33        9.35       14.13      2.15 o
   1   5  33       27.72       28.65      1.95 o
   2   5  33       15.80       15.73      2.34 o
   3   5  33       11.38       10.21      1.42 o
   0   6  33        9.05       10.72      3.01 o
   1   6  33        8.96        7.44      1.72 o
   2   6  33        1.82       -0.17      1.51 o
   0   7  33       18.13       12.36      3.95 o
   0   0  34       76.34       75.67      3.58 o
   1   0  34        0.05        1.05      1.22 o
   2   0  34       89.06       87.81      3.09 o
   3   0  34        0.40        0.51      1.06 o
   4   0  34        0.70       -0.23      1.13 o
   5   0  34       21.56       27.32      2.65 o
   0   1  34       31.40       34.80      2.00 o
   1   1  34       76.08       80.04      2.16 o
   2   1  34        3.40        2.88      0.87 o
   3   1  34        2.42        4.06      0.93 o
   4   1  34       30.45       31.62      1.73 o
   5   1  34        0.70        0.65      1.57 o
   0   2  34       86.35       91.13      4.04 o
   1   2  34       12.51       12.79      1.11 o
   2   2  34       10.82        6.65      0.95 o
   3   2  34        5.36        4.99      1.00 o
   4   2  34        1.85        0.69      0.91 o
   0   3  34      227.59      217.54      6.46 o
   1   3  34       39.98       38.17      1.76 o
   2   3  34       22.46       21.40      1.46 o
   3   3  34        6.41        4.68      1.04 o
   4   3  34        5.44        8.69      1.42 o
   0   4  34        0.26        2.32      1.46 o
   1   4  34       13.94       16.11      1.54 o
   2   4  34       28.02       29.54      1.65 o
   3   4  34       11.45       12.51      1.62 o
   4   4  34        5.35        2.96      1.41 o
   0   5  34       38.09       44.24      3.16 o
   1   5  34        9.95        9.52      1.36 o
   2   5  34       10.47       10.99      2.25 o
   3   5  34        3.99        4.30      1.28 o
   0   6  34        2.29        2.11      2.36 o
   1   6  34        2.48        3.97      1.50 o
   2   6  34        4.95        4.90      1.92 o
   1   0  35       42.11       39.07      2.51 o
   2   0  35       38.20       37.98      2.26 o
   3   0  35        1.33       -0.10      1.15 o
   4   0  35       14.30       14.85      1.91 o
   0   1  35        0.05        1.37      1.08 o
   1   1  35       71.91       81.54      2.19 o
   2   1  35        2.73        1.00      0.78 o
   3   1  35        8.79       11.45      1.17 o
   4   1  35       17.54       18.02      1.50 o
   0   2  35       18.08       16.29      2.25 o
   1   2  35        0.64        0.14      0.86 o
   2   2  35       13.27       15.66      1.29 o
   3   2  35        3.50        2.56      0.94 o
   4   2  35       20.74       23.84      1.64 o
   0   3  35        0.41        0.88      1.72 o
   1   3  35       36.59       38.67      2.17 o
   2   3  35        0.83        0.44      0.83 o
   3   3  35       29.49       31.45      1.69 o
   4   3  35        1.83        2.58      1.24 o
   0   4  35       99.74      110.85      4.57 o
   1   4  35       14.50       19.16      1.69 o
   2   4  35       11.10       10.80      1.23 o
   3   4  35       27.16       28.33      2.09 o
   0   5  35        0.30        1.78      1.50 o
   1   5  35        0.56        0.28      1.01 o
   2   5  35        0.15       -1.29      1.29 o
   3   5  35        1.78        1.21      1.27 o
   0   6  35       16.36       13.85      2.86 o
   1   6  35        6.80        5.64      1.66 o
   0   0  36       11.61       15.31      2.12 o
   1   0  36       66.02       66.96      4.13 o
   2   0  36        0.19        1.85      1.19 o
   3   0  36       27.73       28.25      2.78 o
   4   0  36       10.31       12.24      1.84 o
   0   1  36        2.80        2.38      1.46 o
   1   1  36       33.40       41.64      1.72 o
   2   1  36        1.88        2.85      1.03 o
   3   1  36        0.64        1.38      0.85 o
   4   1  36        1.43        0.66      0.96 o
   0   2  36        6.92        8.71      1.89 o
   1   2  36       33.87       31.89      1.71 o
   2   2  36        9.19        6.08      1.07 o
   3   2  36        0.80        0.89      0.89 o
   4   2  36       12.51       12.97      1.38 o
   0   3  36        3.64        3.64      1.63 o
   1   3  36       33.35       35.42      2.09 o
   2   3  36       20.80       19.46      1.41 o
   3   3  36        0.65        1.41      0.95 o
   0   4  36        0.46        2.60      1.66 o
   1   4  36       27.05       28.86      1.95 o
   2   4  36        2.04        2.46      0.99 o
   3   4  36       16.88       16.66      2.67 o
   0   5  36       10.61       16.81      2.95 o
   1   5  36        1.00        1.53      1.07 o
   2   5  36       29.12       25.09      2.47 o
   0   6  36        2.16        0.03      1.92 o
   1   0  37       10.13       13.58      1.89 o
   2   0  37        7.36       10.95      2.45 o
   3   0  37       28.63       28.57      2.26 o
   4   0  37        7.60        8.36      2.89 o
   0   1  37       14.35       17.03      2.28 o
   1   1  37        0.98        1.63      0.88 o
   2   1  37        5.39        5.25      1.06 o
   3   1  37       15.72       15.08      1.30 o
   4   1  37        4.86        4.21      1.10 o
   0   2  37        4.52        4.96      4.05 o
   1   2  37       58.40       57.40      2.14 o
   2   2  37        5.10        5.72      1.08 o
   3   2  37        6.09        6.19      1.08 o
   4   2  37       10.39       10.16      2.23 o
   0   3  37        3.71        3.55      1.66 o
   1   3  37       22.21       24.36      1.89 o
   2   3  37       27.12       28.78      1.64 o
   3   3  37        0.24        0.85      0.93 o
   0   4  37        5.37        9.31      2.03 o
   1   4  37       11.68       16.92      1.71 o
   2   4  37        5.86        6.27      1.19 o
   3   4  37        4.99        6.00      1.62 o
   0   5  37        7.36        3.34      2.15 o
   1   5  37       16.90       18.54      1.84 o
   2   5  37       28.00       34.90      2.82 o
   0   0  38        5.94        7.07      2.17 o
   1   0  38        2.46        4.36      1.50 o
   2   0  38        7.94        9.55      1.84 o
   3   0  38        0.92       -0.67      1.22 o
   0   1  38        1.63        3.84      1.67 o
   1   1  38        3.20        2.20      1.03 o
   2   1  38        3.94        2.25      1.02 o
   3   1  38       13.78       12.89      1.30 o
   0   2  38        1.67        0.68      1.48 o
   1   2  38       10.55       11.13      1.42 o
   2   2  38       29.37       33.16      1.97 o
   3   2  38        2.59        2.83      1.01 o
   0   3  38       13.89       14.70      2.31 o
   1   3  38       32.44       40.71      2.25 o
   2   3  38       10.27       12.02      1.28 o
   3   3  38       11.68       12.50      1.37 o
   0   4  38        4.37        4.98      1.83 o
   1   4  38        5.58        4.79      1.31 o
   2   4  38       37.66       37.54      2.12 o
   0   5  38        2.47        2.11      1.77 o
   1   5  38       28.92       27.39      2.03 o
   1   0  39        6.59        4.33      2.06 o
   2   0  39       15.37       13.61      1.99 o
   3   0  39        0.53        0.20      1.31 o
   0   1  39        4.18        5.86      2.50 o
   1   1  39        2.61        1.52      1.01 o
   2   1  39        8.28        3.59      1.18 o
   3   1  39        0.77        1.07      0.92 o
   0   2  39       18.51       18.95      3.40 o
   1   2  39        2.27        4.34      1.22 o
   2   2  39       21.71       20.58      1.61 o
   3   2  39        3.58        3.84      1.12 o
   0   3  39        5.00        5.86      1.88 o
   1   3  39       39.49       38.57      2.28 o
   2   3  39       16.19       20.15      1.99 o
   0   4  39        1.35        1.70      2.07 o
   1   4  39       16.00       16.19      1.70 o
   2   4  39       16.37       18.94      2.02 o
   0   0  40        0.01        1.76      2.77 o
   1   0  40        6.34        8.28      1.75 o
   2   0  40       46.28       38.76      2.86 o
   3   0  40        2.72        3.19      1.45 o
   0   1  40       69.37       70.31      3.99 o
   1   1  40        5.48        5.88      1.25 o
   2   1  40       20.86       24.41      1.75 o
   3   1  40        0.92       -0.27      0.98 o
   0   2  40        8.06        6.88      2.04 o
   1   2  40        1.59        3.60      1.27 o
   2   2  40        3.09        3.27      1.29 o
   0   3  40        3.42        6.43      1.93 o
   1   3  40        7.08       11.00      1.58 o
   2   3  40        0.33        0.47      1.21 o
   0   4  40        0.68        0.64      1.76 o
   1   4  40       27.68       33.59      2.38 o
   1   0  41        1.64        2.25      1.98 o
   2   0  41        5.04        8.37      1.88 o
   0   1  41       24.57       27.74      2.94 o
   1   1  41        8.70        8.12      1.38 o
   2   1  41       20.58       20.47      1.65 o
   0   2  41       21.14       20.26      2.63 o
   1   2  41       21.81       25.60      2.31 o
   2   2  41        2.34       -0.16      1.14 o
   0   3  41        5.39        7.97      2.11 o
   1   3  41       23.35       25.43      2.06 o
   0   0  42       27.40       30.60      5.46 o
   1   0  42       28.48       30.27      2.69 o
   2   0  42       56.95       61.62      5.78 o
   0   1  42        0.07        2.69      2.54 o
   1   1  42       26.33       28.33      2.17 o
   2   1  42        4.21        6.24      1.83 o
   0   2  42        0.42        1.77      1.76 o
   1   2  42       12.69       14.31      2.06 o
   1   0  43       24.87       30.52      3.78 o
   0   1  43        0.78        3.52      1.94 o
   1   1  43        2.76        4.12      1.56 o
 
